# Supplementary material for: Diphenyl (cyclo­pentyl­amido)­phospho­nate
Source: Acta Crystallogr Sect E Struct Rep Online. 2011 May 11;67(Pt 6):o1378. doi: 10.1107/S1600536811017028 (PMC3120324; doi:10.1107/S1600536811017028)
Supplement: Supplementary file 1 [file e-67-o1378-sup1.cif]

##############################################################################
#                                                                            #
# This CIF contains the data in a paper accepted for publication in          #
# Acta Crystallographica Section E. It conforms to the requirements of       #
# Notes for Authors for Acta Crystallographica Section E, and has been       #
# peer reviewed under the auspices of the IUCr Commission on Journals.       #
#                                                                            #
# Full details of the Crystallographic Information File format               #
# are given in the paper "The Crystallographic Information File (CIF):       #
# a New Standard Archive File for Crystallography" by S. R. Hall, F. H.      #
# Allen and I. D. Brown [Acta Cryst. (1991), A47, 655-685].                  #
#                                                                            #
# The current version of the core CIF dictionary is obtainable from          #
# ftp://ftp.iucr.org/pub/cif_core.dic.                                       #
#                                                                            #
# Software is freely available for graphical display of the structure(s)     #
# in this CIF. For information consult the CIF software page                 #
# http://www.iucr.org/resources/cif/software.                                #
#                                                                            #
# This file may be used for bona fide research purposes within the           #
# scientific community so long as proper attribution is given to the journal # 
# article from which it was obtained.                                        #
#                                                                            #
##############################################################################
data_I
_audit_creation_method     SHELXL-97
_chemical_name_systematic
;
{[(cyclopentylamino)(phenoxy)phosphoryl]oxy}benzene
;
_chemical_name_common
;
Diphenyl (cyclopentylamido)phosphonate
;
_chemical_formula_moiety     'C17 H20 N O3 P'
_chemical_formula_sum     'C17 H20 N O3 P'
_chemical_formula_iupac     'C17 H20 N O3 P'
_chemical_formula_weight     317.31
_chemical_melting_point     ?
_symmetry_cell_setting     monoclinic
_symmetry_space_group_name_H-M     'P 21/c'
_symmetry_space_group_name_Hall     '-P 2ybc'
loop_
    _symmetry_equiv_pos_as_xyz
    'x, y, z'
    '-x, y+1/2, -z+1/2'
    '-x, -y, -z'
    'x, -y-1/2, z-1/2'
_cell_length_a     18.0095(4)
_cell_length_b     5.34710(10)
_cell_length_c     17.9387(4)
_cell_angle_alpha     90.00
_cell_angle_beta     109.7310(10)
_cell_angle_gamma     90.00
_cell_volume     1626.05(6)
_cell_formula_units_Z     4
_cell_measurement_reflns_used     9100
_cell_measurement_theta_min     2.30
_cell_measurement_theta_max     32.88
_cell_measurement_temperature     296(2)
_exptl_crystal_description     irregular
_exptl_crystal_colour     colorless
_exptl_crystal_size_max     0.5
_exptl_crystal_size_mid     0.4
_exptl_crystal_size_min     0.2
_exptl_crystal_density_diffrn     1.296
_exptl_crystal_density_meas     ?
_exptl_crystal_density_method     'not measured'
_exptl_crystal_F_000     672
_exptl_absorpt_coefficient_mu     0.181
_exptl_absorpt_correction_type     multi-scan
_exptl_absorpt_process_details     '(SADABS; Sheldrick, 2004)'
_exptl_absorpt_correction_T_min     0.7088
_exptl_absorpt_correction_T_max     0.7467
_exptl_special_details
;
;
_diffrn_ambient_temperature     296(2)
_diffrn_radiation_type     MoK\a
_diffrn_radiation_wavelength     0.71073
_diffrn_radiation_source     'fine-focus sealed tube'
_diffrn_radiation_monochromator     graphite
_diffrn_measurement_device_type     'Bruker APEXII CCD'
_diffrn_measurement_method     '\f and \w'
_diffrn_detector_area_resol_mean     ?
_diffrn_reflns_number     139394
_diffrn_reflns_av_R_equivalents     0.0214
_diffrn_reflns_av_sigmaI/netI     0.0045
_diffrn_reflns_theta_min     2.41
_diffrn_reflns_theta_max     27.00
_diffrn_reflns_theta_full     27.00
_diffrn_measured_fraction_theta_max     0.998
_diffrn_measured_fraction_theta_full     0.998
_diffrn_reflns_limit_h_min     -23
_diffrn_reflns_limit_h_max     23
_diffrn_reflns_limit_k_min     -6
_diffrn_reflns_limit_k_max     6
_diffrn_reflns_limit_l_min     -22
_diffrn_reflns_limit_l_max     22
_diffrn_standards_number     ?
_diffrn_standards_interval_count     ?
_diffrn_standards_interval_time     ?
_diffrn_standards_decay_%     ?
_refine_special_details
;
Refinement of <i>F</i>^2^ against ALL reflections. The weighted <i>R</i>-factor
<i>wR</i> and goodness of fit <i>S</i> are based on <i>F</i>^2^, conventional
<i>R</i>-factors <i>R</i> are based on <i>F</i>, with <i>F</i> set to zero for
negative <i>F</i>^2^. The threshold expression of <i>F</i>^2^ >
2\s(<i>F</i>^2^) is used only for calculating <i>R</i>-factors(gt) <i>etc</i>.
and is not relevant to the choice of reflections for refinement.
<i>R</i>-factors based on <i>F</i>^2^ are statistically about twice as large
as those based on <i>F</i>, and <i>R</i>- factors based on ALL data will be
even larger.
;
_reflns_number_total     3531
_reflns_number_gt     3180
_reflns_threshold_expression     I>2\s(I)
_refine_ls_structure_factor_coef     Fsqd
_refine_ls_matrix_type     full
_refine_ls_R_factor_all     0.0422
_refine_ls_R_factor_gt     0.0371
_refine_ls_wR_factor_gt     0.0986
_refine_ls_wR_factor_ref     0.1103
_refine_ls_goodness_of_fit_ref     1.081
_refine_ls_restrained_S_all     1.081
_refine_ls_number_reflns     3531
_refine_ls_number_parameters     240
_refine_ls_number_restraints     0
_refine_ls_hydrogen_treatment     mixed
_refine_ls_weighting_scheme     calc
_refine_ls_weighting_details
         'calc w=1/[\s^2^(Fo^2^)+(0.0497P)^2^+0.5717P] where P=(Fo^2^+2Fc^2^)/3'
_atom_sites_solution_hydrogens     geom
_atom_sites_solution_primary     direct
_atom_sites_solution_secondary     difmap
_refine_ls_shift/su_max     0.04
_refine_ls_shift/su_mean     0.007
_refine_diff_density_max     0.234
_refine_diff_density_min     -0.279
_refine_ls_extinction_method     none
_refine_ls_extinction_coef     ?
loop_
    _atom_type_symbol
    _atom_type_description
    _atom_type_scat_dispersion_real
    _atom_type_scat_dispersion_imag
    _atom_type_scat_source
    'C' 'C' 0.0033 0.0016
                         'International Tables Vol C Tables 4.2.6.8 and 6.1.1.4'
    'H' 'H' 0.0000 0.0000
                         'International Tables Vol C Tables 4.2.6.8 and 6.1.1.4'
    'N' 'N' 0.0061 0.0033
                         'International Tables Vol C Tables 4.2.6.8 and 6.1.1.4'
    'O' 'O' 0.0106 0.0060
                         'International Tables Vol C Tables 4.2.6.8 and 6.1.1.4'
    'P' 'P' 0.1023 0.0942
                         'International Tables Vol C Tables 4.2.6.8 and 6.1.1.4'
_computing_data_collection     'APEX2 (Bruker, 2005)'
_computing_cell_refinement     'SAINT (Bruker, 2005)'
_computing_data_reduction     'SAINT (Bruker, 2005)'
_computing_structure_solution     'SHELXS97 (Sheldrick, 2008)'
_computing_structure_refinement     'SHELXL97 (Sheldrick, 2008)'
_computing_molecular_graphics     'Mercury (Macrae <i>et al.</i>, 2008)'
_computing_publication_material
             'SHELXTL (Sheldrick, 2008) and enCIFer (Allen <i>et al.</i>, 2004)'
loop_
    _atom_site_type_symbol
    _atom_site_label
    _atom_site_fract_x
    _atom_site_fract_y
    _atom_site_fract_z
    _atom_site_U_iso_or_equiv
    _atom_site_adp_type
    _atom_site_calc_flag
    _atom_site_refinement_flags
    _atom_site_occupancy
    _atom_site_symmetry_multiplicity
    _atom_site_disorder_assembly
    _atom_site_disorder_group
    C C1 0.11088(11) 0.7234(4) 0.15643(15) 0.0736(6) Uani d . 1 1 A 1
    H H1A 0.1163 0.5834 0.1931 0.088 Uiso calc PR 0.574(10) 1 B 1
    C C2 0.0736(5) 0.9286(12) 0.1911(5) 0.108(3) Uani d P 0.574(10) 1 A 1
    H H2A 0.0896 0.9112 0.2482 0.130 Uiso calc PR 0.574(10) 1 B 1
    H H2B 0.0900 1.0919 0.1790 0.130 Uiso calc PR 0.574(10) 1 B 1
    C C3 0.0542(3) 0.6434(17) 0.0887(4) 0.105(3) Uani d P 0.574(10) 1 A 1
    H H3A 0.0622 0.4685 0.0793 0.125 Uiso calc PR 0.574(10) 1 B 1
    H H3B 0.0562 0.7400 0.0437 0.125 Uiso calc PR 0.574(10) 1 B 1
    C C4 -0.0107(7) 0.901(2) 0.1558(11) 0.114(5) Uani d P 0.574(10) 1 A 1
    H H4A -0.0339 1.0511 0.1267 0.136 Uiso calc PR 0.574(10) 1 B 1
    H H4B -0.0344 0.8714 0.1962 0.136 Uiso calc PR 0.574(10) 1 B 1
    C C5 -0.0237(3) 0.6791(19) 0.1003(5) 0.111(2) Uani d P 0.574(10) 1 A 1
    H H5A -0.0381 0.5316 0.1238 0.133 Uiso calc PR 0.574(10) 1 B 1
    H H5B -0.0650 0.7139 0.0503 0.133 Uiso calc PR 0.574(10) 1 B 1
    H H1AA 0.1016 0.5426 0.1550 0.088 Uiso calc PR 0.426(10) 1 B 2
    C C2A 0.0824(7) 0.830(4) 0.2078(6) 0.164(7) Uani d P 0.426(10) 1 A 2
    H H2A1 0.1020 1.0001 0.2192 0.197 Uiso calc PR 0.426(10) 1 B 2
    H H2A2 0.0978 0.7367 0.2570 0.197 Uiso calc PR 0.426(10) 1 B 2
    C C3A 0.0515(4) 0.856(3) 0.0735(5) 0.121(4) Uani d P 0.426(10) 1 A 2
    H H3A1 0.0694 1.0221 0.0664 0.146 Uiso calc PR 0.426(10) 1 B 2
    H H3A2 0.0477 0.7548 0.0274 0.146 Uiso calc PR 0.426(10) 1 B 2
    C C4A -0.0101(9) 0.830(4) 0.1673(13) 0.151(8) Uani d P 0.426(10) 1 A 2
    H H4A1 -0.0320 0.6723 0.1766 0.181 Uiso calc PR 0.426(10) 1 B 2
    H H4A2 -0.0335 0.9642 0.1882 0.181 Uiso calc PR 0.426(10) 1 B 2
    C C5A -0.0243(6) 0.864(3) 0.0878(8) 0.131(4) Uani d P 0.426(10) 1 A 2
    H H5A1 -0.0497 1.0243 0.0711 0.157 Uiso calc PR 0.426(10) 1 B 2
    H H5A2 -0.0590 0.7336 0.0577 0.157 Uiso calc PR 0.426(10) 1 B 2
    C C6 0.38086(8) 0.6852(3) 0.24407(8) 0.0428(3) Uani d . 1 1 A .
    C C7 0.37482(10) 0.8825(3) 0.29063(10) 0.0530(4) Uani d . 1 1 . .
    H H7 0.3370 1.0062 0.2706 0.064 Uiso calc R 1 1 . .
    C C8 0.42607(11) 0.8939(4) 0.36780(11) 0.0642(4) Uani d . 1 1 . .
    H H8 0.4225 1.0252 0.4004 0.077 Uiso calc R 1 1 . .
    C C9 0.48253(11) 0.7112(4) 0.39663(11) 0.0657(5) Uani d . 1 1 . .
    H H9 0.5167 0.7189 0.4487 0.079 Uiso calc R 1 1 . .
    C C10 0.48839(10) 0.5181(4) 0.34858(12) 0.0637(4) Uani d . 1 1 . .
    H H10 0.5271 0.3968 0.3680 0.076 Uiso calc R 1 1 . .
    C C11 0.43704(9) 0.5027(3) 0.27138(10) 0.0534(4) Uani d . 1 1 . .
    H H11 0.4405 0.3714 0.2387 0.064 Uiso calc R 1 1 . .
    C C12 0.29427(10) 0.1941(3) 0.02869(10) 0.0553(4) Uani d . 1 1 . .
    H H12 0.3133 0.1604 0.0827 0.066 Uiso calc R 1 1 . .
    C C13 0.31354(11) 0.0410(4) -0.02407(12) 0.0640(5) Uani d . 1 1 . .
    H H13 0.3458 -0.0972 -0.0052 0.077 Uiso calc R 1 1 . .
    C C14 0.28593(12) 0.0892(4) -0.10368(12) 0.0708(5) Uani d . 1 1 . .
    H H14 0.2993 -0.0153 -0.1386 0.085 Uiso calc R 1 1 . .
    C C15 0.23842(12) 0.2924(4) -0.13150(10) 0.0706(5) Uani d . 1 1 . .
    H H15 0.2194 0.3250 -0.1856 0.085 Uiso calc R 1 1 . .
    C C16 0.21843(10) 0.4497(4) -0.08008(9) 0.0569(4) Uani d . 1 1 . .
    H H16 0.1866 0.5886 -0.0991 0.068 Uiso calc R 1 1 . .
    C C17 0.24637(9) 0.3976(3) -0.00026(8) 0.0452(3) Uani d . 1 1 A .
    N N 0.19186(8) 0.7736(3) 0.16096(8) 0.0493(3) Uani d . 1 1 . .
    O O1 0.23902(7) 0.31497(19) 0.17324(6) 0.0509(3) Uani d . 1 1 . .
    O O2 0.33107(6) 0.6759(2) 0.16438(6) 0.0469(3) Uani d . 1 1 . .
    O O3 0.22198(7) 0.5640(2) 0.04688(6) 0.0529(3) Uani d . 1 1 . .
    P P 0.24508(2) 0.56130(6) 0.14026(2) 0.04116(13) Uani d . 1 1 A .
    H H 0.2031(11) 0.915(4) 0.1566(11) 0.057(5) Uiso d . 1 1 . .
loop_
    _atom_site_aniso_label
    _atom_site_aniso_U_11
    _atom_site_aniso_U_22
    _atom_site_aniso_U_33
    _atom_site_aniso_U_12
    _atom_site_aniso_U_13
    _atom_site_aniso_U_23
    C1 0.0531(10) 0.0536(10) 0.1190(17) -0.0082(8) 0.0356(11) -0.0161(11)
    C2 0.072(4) 0.092(4) 0.175(8) -0.012(2) 0.060(5) -0.073(4)
    C3 0.058(2) 0.141(5) 0.107(4) -0.013(3) 0.019(2) -0.056(4)
    C4 0.072(5) 0.107(5) 0.170(12) 0.018(4) 0.052(6) -0.029(5)
    C5 0.050(2) 0.147(6) 0.129(5) -0.012(3) 0.022(3) -0.027(5)
    C1A 0.0531(10) 0.0536(10) 0.1190(17) -0.0082(8) 0.0356(11) -0.0161(11)
    C2A 0.061(4) 0.38(2) 0.062(3) -0.018(9) 0.034(3) -0.024(8)
    C3A 0.061(3) 0.210(12) 0.087(4) 0.012(5) 0.018(3) 0.046(6)
    C4A 0.060(7) 0.28(2) 0.128(10) -0.052(9) 0.058(7) -0.058(13)
    C5A 0.075(5) 0.165(11) 0.148(8) 0.014(6) 0.032(5) 0.035(9)
    C6 0.0413(7) 0.0400(7) 0.0492(7) -0.0041(6) 0.0180(6) 0.0033(6)
    C7 0.0535(8) 0.0436(8) 0.0596(9) 0.0028(7) 0.0161(7) -0.0015(7)
    C8 0.0679(11) 0.0583(10) 0.0613(10) -0.0034(8) 0.0153(8) -0.0124(8)
    C9 0.0566(10) 0.0737(12) 0.0567(9) -0.0057(9) 0.0059(8) 0.0023(9)
    C10 0.0478(8) 0.0617(10) 0.0736(11) 0.0073(8) 0.0101(8) 0.0083(9)
    C11 0.0486(8) 0.0469(8) 0.0650(10) 0.0025(7) 0.0198(7) -0.0024(7)
    C12 0.0640(9) 0.0521(9) 0.0489(8) 0.0033(7) 0.0180(7) -0.0015(7)
    C13 0.0666(11) 0.0576(10) 0.0727(11) 0.0035(8) 0.0300(9) -0.0089(8)
    C14 0.0743(12) 0.0815(14) 0.0667(11) -0.0092(10) 0.0370(10) -0.0217(10)
    C15 0.0744(12) 0.0967(15) 0.0435(8) -0.0090(11) 0.0238(8) -0.0067(9)
    C16 0.0545(9) 0.0676(11) 0.0463(8) -0.0004(8) 0.0138(7) 0.0055(7)
    C17 0.0462(7) 0.0477(8) 0.0410(7) -0.0069(6) 0.0138(6) -0.0034(6)
    N 0.0497(7) 0.0374(7) 0.0636(8) -0.0043(5) 0.0227(6) -0.0056(6)
    O1 0.0638(6) 0.0359(5) 0.0532(6) -0.0033(5) 0.0199(5) 0.0019(4)
    O2 0.0486(6) 0.0486(6) 0.0459(5) -0.0031(4) 0.0190(4) 0.0027(4)
    O3 0.0659(7) 0.0478(6) 0.0416(5) 0.0109(5) 0.0136(5) 0.0021(4)
    P 0.0474(2) 0.0344(2) 0.0416(2) -0.00097(14) 0.01477(15) 0.00036(13)
_geom_special_details
;
All s.u.'s (except the s.u. in the dihedral angle between two l.s. planes) are
estimated using the full covariance matrix. The cell s.u.'s are taken into
account individually in the estimation of s.u.'s in distances, angles and
torsion angles; correlations between s.u.'s in cell parameters are only used
when they are defined by crystal symmetry. An approximate (isotropic)
treatment of cell s.u.'s is used for estimating s.u.'s involving l.s. planes.
;
loop_
    _geom_bond_atom_site_label_1
    _geom_bond_atom_site_label_2
    _geom_bond_site_symmetry_2
    _geom_bond_distance
    _geom_bond_publ_flag
    C1 C3 . 1.365(5) ?
    C1 N . 1.458(2) ?
    C1 C2 . 1.524(6) ?
    C1 H1A . 0.9800 ?
    C2 C4 . 1.442(16) ?
    C2 H2A . 0.9700 ?
    C2 H2B . 0.9700 ?
    C3 C5 . 1.499(7) ?
    C3 H3A . 0.9700 ?
    C3 H3B . 0.9700 ?
    C4 C5 . 1.516(16) ?
    C4 H4A . 0.9700 ?
    C4 H4B . 0.9700 ?
    C5 H5A . 0.9700 ?
    C5 H5B . 0.9700 ?
    C2A C4A . 1.577(19) ?
    C2A H2A1 . 0.9700 ?
    C2A H2A2 . 0.9700 ?
    C3A C5A . 1.472(12) ?
    C3A H3A1 . 0.9700 ?
    C3A H3A2 . 0.9700 ?
    C4A C5A . 1.37(3) ?
    C4A H4A1 . 0.9700 ?
    C4A H4A2 . 0.9700 ?
    C5A H5A1 . 0.9700 ?
    C5A H5A2 . 0.9700 ?
    C6 C11 . 1.372(2) ?
    C6 C7 . 1.373(2) ?
    C6 O2 . 1.4088(17) ?
    C7 C8 . 1.382(2) ?
    C7 H7 . 0.9300 ?
    C8 C9 . 1.378(3) ?
    C8 H8 . 0.9300 ?
    C9 C10 . 1.372(3) ?
    C9 H9 . 0.9300 ?
    C10 C11 . 1.384(2) ?
    C10 H10 . 0.9300 ?
    C11 H11 . 0.9300 ?
    C12 C17 . 1.377(2) ?
    C12 C13 . 1.381(2) ?
    C12 H12 . 0.9300 ?
    C13 C14 . 1.369(3) ?
    C13 H13 . 0.9300 ?
    C14 C15 . 1.369(3) ?
    C14 H14 . 0.9300 ?
    C15 C16 . 1.383(3) ?
    C15 H15 . 0.9300 ?
    C16 C17 . 1.376(2) ?
    C16 H16 . 0.9300 ?
    C17 O3 . 1.3968(18) ?
    N P . 1.6078(14) ?
    N H . 0.793(19) ?
    O1 P . 1.4630(11) ?
    O2 P . 1.5839(10) ?
    O3 P . 1.5838(11) ?
loop_
    _geom_angle_atom_site_label_1
    _geom_angle_atom_site_label_2
    _geom_angle_atom_site_label_3
    _geom_angle_site_symmetry_1
    _geom_angle_site_symmetry_3
    _geom_angle
    _geom_angle_publ_flag
    C3 C1 N . . 122.8(3) ?
    C3 C1 C2 . . 106.8(4) ?
    N C1 C2 . . 114.5(3) ?
    C3 C1 H1A . . 103.5 ?
    N C1 H1A . . 103.5 ?
    C2 C1 H1A . . 103.5 ?
    C4 C2 C1 . . 106.9(6) ?
    C4 C2 H2A . . 110.3 ?
    C1 C2 H2A . . 110.4 ?
    C4 C2 H2B . . 110.3 ?
    C1 C2 H2B . . 110.3 ?
    H2A C2 H2B . . 108.6 ?
    C1 C3 C5 . . 106.9(4) ?
    C1 C3 H3A . . 110.3 ?
    C5 C3 H3A . . 110.3 ?
    C1 C3 H3B . . 110.3 ?
    C5 C3 H3B . . 110.3 ?
    H3A C3 H3B . . 108.6 ?
    C2 C4 C5 . . 105.9(6) ?
    C2 C4 H4A . . 110.6 ?
    C5 C4 H4A . . 110.5 ?
    C2 C4 H4B . . 110.5 ?
    C5 C4 H4B . . 110.6 ?
    H4A C4 H4B . . 108.7 ?
    C3 C5 C4 . . 104.2(6) ?
    C3 C5 H5A . . 110.9 ?
    C4 C5 H5A . . 110.9 ?
    C3 C5 H5B . . 110.9 ?
    C4 C5 H5B . . 110.9 ?
    H5A C5 H5B . . 108.9 ?
    C4A C2A H2A1 . . 110.5 ?
    C4A C2A H2A2 . . 110.6 ?
    H2A1 C2A H2A2 . . 108.7 ?
    C5A C3A H3A1 . . 111.4 ?
    C5A C3A H3A2 . . 111.3 ?
    H3A1 C3A H3A2 . . 109.2 ?
    C5A C4A C2A . . 106.1(12) ?
    C5A C4A H4A1 . . 110.5 ?
    C2A C4A H4A1 . . 110.5 ?
    C5A C4A H4A2 . . 110.5 ?
    C2A C4A H4A2 . . 110.5 ?
    H4A1 C4A H4A2 . . 108.7 ?
    C4A C5A C3A . . 108.6(9) ?
    C4A C5A H5A1 . . 110.0 ?
    C3A C5A H5A1 . . 109.9 ?
    C4A C5A H5A2 . . 110.0 ?
    C3A C5A H5A2 . . 110.0 ?
    H5A1 C5A H5A2 . . 108.4 ?
    C11 C6 C7 . . 122.00(15) ?
    C11 C6 O2 . . 118.51(13) ?
    C7 C6 O2 . . 119.39(13) ?
    C6 C7 C8 . . 118.69(15) ?
    C6 C7 H7 . . 120.7 ?
    C8 C7 H7 . . 120.7 ?
    C9 C8 C7 . . 120.23(17) ?
    C9 C8 H8 . . 119.9 ?
    C7 C8 H8 . . 119.9 ?
    C10 C9 C8 . . 120.07(17) ?
    C10 C9 H9 . . 120.0 ?
    C8 C9 H9 . . 120.0 ?
    C9 C10 C11 . . 120.43(17) ?
    C9 C10 H10 . . 119.8 ?
    C11 C10 H10 . . 119.8 ?
    C6 C11 C10 . . 118.57(16) ?
    C6 C11 H11 . . 120.7 ?
    C10 C11 H11 . . 120.7 ?
    C17 C12 C13 . . 118.71(16) ?
    C17 C12 H12 . . 120.6 ?
    C13 C12 H12 . . 120.6 ?
    C14 C13 C12 . . 121.09(18) ?
    C14 C13 H13 . . 119.5 ?
    C12 C13 H13 . . 119.5 ?
    C13 C14 C15 . . 119.48(17) ?
    C13 C14 H14 . . 120.3 ?
    C15 C14 H14 . . 120.3 ?
    C14 C15 C16 . . 120.75(17) ?
    C14 C15 H15 . . 119.6 ?
    C16 C15 H15 . . 119.6 ?
    C17 C16 C15 . . 118.99(18) ?
    C17 C16 H16 . . 120.5 ?
    C15 C16 H16 . . 120.5 ?
    C12 C17 C16 . . 120.99(15) ?
    C12 C17 O3 . . 124.08(13) ?
    C16 C17 O3 . . 114.93(14) ?
    C1 N P . . 121.36(12) ?
    C1 N H . . 117.0(14) ?
    P N H . . 117.3(14) ?
    C6 O2 P . . 121.30(8) ?
    C17 O3 P . . 127.62(10) ?
    O1 P O2 . . 115.93(6) ?
    O1 P O3 . . 114.03(6) ?
    O2 P O3 . . 99.72(6) ?
    O1 P N . . 114.24(7) ?
    O2 P N . . 105.55(6) ?
    O3 P N . . 105.88(7) ?
loop_
    _geom_torsion_atom_site_label_1
    _geom_torsion_atom_site_label_2
    _geom_torsion_atom_site_label_3
    _geom_torsion_atom_site_label_4
    _geom_torsion_site_symmetry_1
    _geom_torsion_site_symmetry_2
    _geom_torsion_site_symmetry_3
    _geom_torsion_site_symmetry_4
    _geom_torsion
    _geom_torsion_publ_flag
    C3 C1 C2 C4 . . . . 18.7(10) ?
    N C1 C2 C4 . . . . 158.1(8) ?
    N C1 C3 C5 . . . . -165.1(4) ?
    C2 C1 C3 C5 . . . . -29.9(7) ?
    C1 C2 C4 C5 . . . . 0.3(13) ?
    C1 C3 C5 C4 . . . . 29.8(11) ?
    C2 C4 C5 C3 . . . . -17.2(14) ?
    C2A C4A C5A C3A . . . . 7(2) ?
    C11 C6 C7 C8 . . . . -1.3(2) ?
    O2 C6 C7 C8 . . . . -177.58(15) ?
    C6 C7 C8 C9 . . . . 0.7(3) ?
    C7 C8 C9 C10 . . . . 0.4(3) ?
    C8 C9 C10 C11 . . . . -1.1(3) ?
    C7 C6 C11 C10 . . . . 0.7(2) ?
    O2 C6 C11 C10 . . . . 177.00(14) ?
    C9 C10 C11 C6 . . . . 0.5(3) ?
    C17 C12 C13 C14 . . . . 0.1(3) ?
    C12 C13 C14 C15 . . . . 0.0(3) ?
    C13 C14 C15 C16 . . . . 0.3(3) ?
    C14 C15 C16 C17 . . . . -0.7(3) ?
    C13 C12 C17 C16 . . . . -0.5(2) ?
    C13 C12 C17 O3 . . . . 179.15(15) ?
    C15 C16 C17 C12 . . . . 0.8(3) ?
    C15 C16 C17 O3 . . . . -178.89(15) ?
    C3 C1 N P . . . . -57.8(5) ?
    C2 C1 N P . . . . 170.1(4) ?
    C11 C6 O2 P . . . . 98.41(14) ?
    C7 C6 O2 P . . . . -85.20(15) ?
    C12 C17 O3 P . . . . 2.0(2) ?
    C16 C17 O3 P . . . . -178.33(11) ?
    C6 O2 P O1 . . . . -49.72(12) ?
    C6 O2 P O3 . . . . -172.58(10) ?
    C6 O2 P N . . . . 77.80(12) ?
    C17 O3 P O1 . . . . -46.75(15) ?
    C17 O3 P O2 . . . . 77.45(13) ?
    C17 O3 P N . . . . -173.19(12) ?
    C1 N P O1 . . . . -43.33(18) ?
    C1 N P O2 . . . . -171.87(15) ?
    C1 N P O3 . . . . 82.99(16) ?
loop_
    _geom_hbond_atom_site_label_D
    _geom_hbond_atom_site_label_H
    _geom_hbond_atom_site_label_A
    _geom_hbond_site_symmetry_A
    _geom_hbond_distance_DH
    _geom_hbond_distance_HA
    _geom_hbond_distance_DA
    _geom_hbond_angle_DHA
    N H O1 1_565 0.790(19) 2.23(2) 3.0039(17) 167.7(19)
data_global
_journal_date_recd_electronic     2011-03-30
_journal_date_accepted     2011-05-05
_journal_name_full     'Acta Crystallographica, Section E'
_journal_year     2011
_journal_volume     67
_journal_issue      6
_journal_page_first     o1378
_journal_page_last     o1378
_journal_paper_category     QO
_journal_coeditor_code     LH5228
_publ_contact_author_name     'Fahimeh Sabbaghi'
_publ_contact_author_address
;
Department of Chemistry, Zanjan Branch, Islamic Azad University, PO Box
49195-467, Zanjan, Iran
;
_publ_contact_author_email     fahimeh_sabbaghi@yahoo.com
_publ_contact_author_fax     '(+98)-241-4270156'
_publ_contact_author_phone     '(+98)9122416331'
_publ_section_title
;
Diphenyl (cyclopentylamido)phosphonate
;
loop_
    _publ_author_name
    _publ_author_address
    'Sabbaghi, Fahimeh'
;
Department of Chemistry, Zanjan Branch, Islamic Azad University,
PO Box 49195-467, Zanjan, Iran
;
    'Pourayoubi, Mehrdad'
;
Department of Chemistry, Ferdowsi University of Mashhad, Mashhad 91779, Iran
;
    'Zargaran, Poorya'
;
Department of Chemistry, Ferdowsi University of Mashhad, Mashhad 91779, Iran
;
    'Bruno, Giuseppe'
;
Dipartimento di Chimica Inorganica, Vill. S. Agata, Salita Sperone 31,
Universit\`a di Messina, 98166 Messina, Italy
;
    'Amiri Rudbari, Hadi'
;
Dipartimento di Chimica Inorganica, Vill. S. Agata, Salita Sperone 31,
Universit\`a di Messina, 98166 Messina, Italy
;
