# Supplementary material for: Diphenyl (cyclo­pentyl­amido)­phospho­nate
Source: Acta Crystallogr Sect E Struct Rep Online. 2011 May 11;67(Pt 6):o1378. doi: 10.1107/S1600536811017028 (PMC3120324; doi:10.1107/S1600536811017028)
Supplement: Supplementary file 2 [file e-67-o1378-Isup2.hkl]

#
# h,k,l, Fc-squared, Fo-squared, sigma(Fo-squared) and status flag
#
data_I
_shelx_title ' HADI1027_0ma in P2(1)/c'
_shelx_refln_list_code          4
_shelx_F_calc_maximum      126.22
_exptl_crystal_F_000       672.00
_reflns_d_resolution_high  0.7829
 
loop_
 _symmetry_equiv_pos_as_xyz
 'x, y, z'
 '-x, y+1/2, -z+1/2'
 '-x, -y, -z'
 'x, -y-1/2, z-1/2'
 
_cell_length_a    18.0095
_cell_length_b     5.3471
_cell_length_c    17.9387
_cell_angle_alpha  90.000
_cell_angle_beta  109.731
_cell_angle_gamma  90.000
 
_shelx_F_squared_multiplier     1.000
 
loop_
 _refln_index_h
 _refln_index_k
 _refln_index_l
 _refln_F_squared_calc
 _refln_F_squared_meas
 _refln_F_squared_sigma
 _refln_observed_status
   3   0   0     1202.79     1153.02      3.64 o
   5   0   0      412.24      445.85      1.39 o
   6   0   0     4205.94     4481.95     14.43 o
   7   0   0     3847.94     4148.94     13.22 o
   8   0   0     1224.33     1178.20      3.94 o
   9   0   0     1748.02     1819.37      6.09 o
  10   0   0       92.66       78.80      0.42 o
  11   0   0     1000.64     1000.60      3.65 o
  12   0   0      416.38      404.71      1.66 o
  13   0   0      245.75      256.95      1.17 o
  14   0   0      185.34      189.23      1.01 o
  15   0   0      432.99      444.06      2.41 o
  16   0   0      535.48      524.47      2.99 o
  17   0   0       17.80       19.78      0.57 o
  18   0   0       11.88       12.82      0.44 o
  19   0   0       39.64       44.65      0.82 o
  20   0   0        0.03        1.42      0.42 o
  21   0   0      124.23      128.70      1.78 o
   1   1   0      769.03      708.67      2.22 o
   2   1   0        9.23       12.72      0.12 o
   3   1   0     9846.85    10054.71     35.51 o
   4   1   0      471.76      447.33      1.01 o
   5   1   0     2584.43     2780.90      6.14 o
   6   1   0      462.62      458.78      1.10 o
   7   1   0       76.98       96.29      0.30 o
   8   1   0     1199.78     1261.04      3.00 o
   9   1   0      150.66      162.16      0.50 o
  10   1   0      313.75      337.41      0.91 o
  11   1   0        2.50        4.80      0.11 o
  12   1   0        2.38        1.21      0.09 o
  13   1   0       10.53        7.51      0.15 o
  14   1   0      311.98      315.05      1.06 o
  15   1   0      142.83      137.15      0.66 o
  16   1   0        2.50        1.73      0.18 o
  17   1   0        4.29        1.86      0.23 o
  18   1   0       95.04       95.78      0.77 o
  19   1   0       24.15       25.65      0.49 o
  20   1   0        9.12        8.21      0.37 o
  21   1   0        0.18        0.41      0.35 o
   0   2   0      139.43      121.74      1.13 o
   1   2   0      417.75      382.40      1.55 o
   2   2   0       95.47       65.48      0.29 o
   3   2   0       69.24       62.90      0.24 o
   4   2   0     1202.78     1242.12      3.34 o
   5   2   0       50.97       39.69      0.17 o
   6   2   0      904.07     1067.99      2.75 o
   7   2   0       13.07       12.11      0.14 o
   8   2   0        1.57       -0.09      0.07 o
   9   2   0      117.62      113.71      0.39 o
  10   2   0      236.21      255.11      0.76 o
  11   2   0      155.52      154.54      0.52 o
  12   2   0      140.30      143.83      0.54 o
  13   2   0       72.99       79.27      0.41 o
  14   2   0       71.49       68.21      0.43 o
  15   2   0       56.24       47.50      0.40 o
  16   2   0       23.30       23.03      0.36 o
  17   2   0        0.88       -0.42      0.21 o
  18   2   0        3.79        2.54      0.27 o
  19   2   0        0.17       -0.56      0.28 o
  20   2   0        5.77        4.45      0.36 o
   1   3   0      454.15      384.30      1.84 o
   2   3   0       39.93       53.36      0.30 o
   3   3   0      347.99      294.92      1.27 o
   4   3   0      108.78       97.97      0.41 o
   5   3   0     1143.65     1133.81      3.40 o
   6   3   0      240.29      251.59      0.83 o
   7   3   0      932.66      902.21      2.71 o
   8   3   0       30.56       23.31      0.19 o
   9   3   0      392.70      382.62      1.19 o
  10   3   0       50.73       52.02      0.33 o
  11   3   0      597.61      589.29      1.98 o
  12   3   0      137.90      145.10      0.65 o
  13   3   0       12.31       10.88      0.21 o
  14   3   0      100.28       95.05      0.62 o
  15   3   0       16.89       17.21      0.32 o
  16   3   0       41.27       41.95      0.48 o
  17   3   0       27.22       24.39      0.44 o
  18   3   0       11.44        8.91      0.35 o
  19   3   0        9.10       11.08      0.41 o
   0   4   0       16.45       13.44      0.25 o
   1   4   0        0.46        0.05      0.16 o
   2   4   0       10.50        9.76      0.39 o
   3   4   0      346.34      362.86      1.85 o
   4   4   0       19.35       11.49      0.46 o
   5   4   0       54.84       46.53      0.43 o
   6   4   0       47.43       51.38      0.49 o
   7   4   0        5.07        2.98      0.21 o
   8   4   0       55.77       50.27      0.35 o
   9   4   0       12.54       12.12      0.21 o
  10   4   0       69.36       60.31      0.46 o
  11   4   0        0.17       -0.03      0.17 o
  12   4   0        3.32        1.28      0.20 o
  13   4   0       24.07       18.07      0.35 o
  14   4   0        0.03       -0.47      0.24 o
  15   4   0        0.03       -0.47      0.23 o
  16   4   0        1.41        1.16      0.30 o
  17   4   0        0.32       -0.72      0.36 o
   1   5   0      265.99      251.59      1.62 o
   2   5   0      183.78      173.09      1.27 o
   3   5   0      339.85      318.20      2.26 o
   4   5   0       97.14       93.48      0.95 o
   5   5   0      433.71      426.37      3.02 o
   6   5   0       11.35        7.83      0.39 o
   7   5   0      186.55      182.76      1.38 o
   8   5   0       33.72       30.84      0.43 o
   9   5   0       99.68       96.88      0.81 o
  10   5   0        5.66        3.92      0.24 o
  11   5   0       35.37       37.15      0.50 o
  12   5   0        0.07       -0.45      0.23 o
  13   5   0       50.93       48.67      0.62 o
  14   5   0        0.81       -0.51      0.26 o
   0   6   0       32.94       36.50      1.33 o
   1   6   0       37.89       35.28      0.69 o
   2   6   0       89.46       95.00      1.05 o
   3   6   0       22.63       20.21      0.62 o
   4   6   0       62.50       68.24      0.88 o
   5   6   0       13.36       12.49      0.49 o
   6   6   0       70.18       82.07      1.08 o
   7   6   0        5.40        4.08      0.44 o
   8   6   0       26.56       30.20      0.84 o
   9   6   0        3.20        1.90      0.27 o
  10   6   0        4.34        5.02      0.32 o
 -21   1   1       94.76      104.73      0.96 o
 -20   1   1       28.31       23.53      0.51 o
 -19   1   1        2.03        0.51      0.27 o
 -18   1   1        0.00       -0.46      0.23 o
 -17   1   1      110.86      113.28      0.73 o
 -16   1   1        8.46        7.44      0.21 o
 -15   1   1      228.83      238.63      0.94 o
 -14   1   1       18.17       17.04      0.23 o
 -13   1   1      585.38      579.96      1.57 o
 -12   1   1       58.17       53.16      0.27 o
 -11   1   1      894.71      979.51      2.45 o
 -10   1   1      266.70      282.19      0.78 o
  -9   1   1     4286.80     4483.50     10.52 o
  -8   1   1      807.47      793.15      1.91 o
  -7   1   1     1984.90     2025.84      4.63 o
  -6   1   1     8724.55     8754.76     19.98 o
  -5   1   1    13115.26    13208.89     35.05 o
  -4   1   1     1114.03     1066.33      2.38 o
  -3   1   1     7263.41     7014.57     19.29 o
  -2   1   1     9978.03     9669.18     64.27 o
  -1   1   1     4321.33     4187.12     15.19 o
   0   1   1     2040.89     2048.90      7.67 o
   1   1   1     1058.26     1073.62      2.76 o
   2   1   1     3329.50     3391.04      7.77 o
   3   1   1        1.09        0.09      0.05 o
   4   1   1     1086.51     1112.33      2.47 o
   5   1   1      543.11      584.85      1.37 o
   6   1   1     2136.94     2118.75      4.88 o
   7   1   1      542.00      605.64      1.45 o
   8   1   1     1265.78     1354.45      3.25 o
   9   1   1        7.99        8.88      0.11 o
  10   1   1     1895.91     1947.12      4.77 o
  11   1   1       10.38       12.49      0.18 o
  12   1   1      295.51      313.23      0.91 o
  13   1   1       73.81       64.30      0.35 o
  14   1   1      136.57      133.78      0.60 o
  15   1   1       11.75        9.96      0.22 o
  16   1   1       62.46       67.59      0.53 o
  17   1   1        4.42        2.76      0.24 o
  18   1   1       14.69       15.09      0.36 o
  19   1   1        2.42        1.64      0.28 o
  20   1   1       55.33       61.79      0.73 o
  21   1   1       19.82       19.68      0.52 o
 -21   2   1        1.26        0.04      0.35 o
 -20   2   1        7.01        6.22      0.38 o
 -19   2   1       11.23        7.92      0.35 o
 -18   2   1        0.87       -0.24      0.23 o
 -17   2   1        0.01       -0.41      0.20 o
 -16   2   1        9.82        8.90      0.23 o
 -15   2   1        4.59        1.72      0.17 o
 -14   2   1      263.29      253.41      0.97 o
 -13   2   1       10.10        9.67      0.17 o
 -12   2   1       62.40       57.36      0.30 o
 -11   2   1      254.48      245.14      0.74 o
 -10   2   1      408.66      400.66      1.10 o
  -9   2   1      330.00      368.30      1.00 o
  -8   2   1       42.01       32.01      0.18 o
  -7   2   1      390.69      404.89      1.08 o
  -6   2   1      198.20      236.70      0.67 o
  -5   2   1      187.63      199.20      0.57 o
  -4   2   1      144.32      178.81      0.55 o
  -3   2   1        7.23        4.07      0.06 o
  -2   2   1        4.79        0.72      0.09 o
  -1   2   1     1718.92     1705.61      6.60 o
   0   2   1       63.97       69.11      0.33 o
   1   2   1      703.27      761.03      2.80 o
   2   2   1     2453.25     2413.38      7.30 o
   3   2   1       34.66       22.98      0.14 o
   4   2   1      795.88      880.56      2.25 o
   5   2   1      241.49      269.49      0.73 o
   6   2   1       79.23       68.08      0.25 o
   7   2   1      151.66      162.28      0.50 o
   8   2   1      437.64      468.08      1.24 o
   9   2   1        5.94        2.83      0.09 o
  10   2   1        0.20       -0.23      0.11 o
  11   2   1      222.19      217.71      0.68 o
  12   2   1       56.92       57.21      0.32 o
  13   2   1        0.01       -0.24      0.12 o
  14   2   1       55.59       51.43      0.40 o
  15   2   1        0.64       -0.26      0.16 o
  16   2   1        0.00       -0.38      0.19 o
  17   2   1        0.06       -0.40      0.20 o
  18   2   1        8.25        8.47      0.33 o
  19   2   1        1.19        0.17      0.29 o
  20   2   1        3.79        4.08      0.38 o
 -19   3   1       17.54       17.28      0.45 o
 -18   3   1        6.48        5.39      0.33 o
 -17   3   1       81.00       78.06      0.64 o
 -16   3   1       58.38       48.91      0.50 o
 -15   3   1        0.07       -0.35      0.18 o
 -14   3   1       41.78       37.16      0.39 o
 -13   3   1        5.33        1.13      0.16 o
 -12   3   1        0.24       -0.26      0.13 o
 -11   3   1        1.00       -0.52      0.26 o
 -10   3   1        1.77       -0.35      0.18 o
  -9   3   1       67.01       57.98      0.33 o
  -8   3   1       38.64       39.00      0.25 o
  -7   3   1        3.28        1.03      0.13 o
  -6   3   1       87.87       90.77      0.37 o
  -5   3   1      538.86      512.90      1.62 o
  -4   3   1       75.61       86.47      0.51 o
  -3   3   1      124.70       94.46      0.50 o
  -2   3   1       12.06        9.61      0.28 o
  -1   3   1        1.08        0.64      0.08 o
   0   3   1       30.32       34.09      0.19 o
   1   3   1       83.50       99.02      0.47 o
   2   3   1      101.17       89.46      0.43 o
   3   3   1       94.91      105.40      0.47 o
   4   3   1      771.09      801.78      2.45 o
   5   3   1       85.66      102.80      0.39 o
   6   3   1        8.01       10.75      0.14 o
   7   3   1        1.09       -0.22      0.11 o
   8   3   1       19.67       16.47      0.18 o
   9   3   1        3.82        3.68      0.12 o
  10   3   1       70.31       65.97      0.35 o
  11   3   1       54.96       44.77      0.32 o
  12   3   1      128.59      115.92      0.59 o
  13   3   1       14.59        9.47      0.21 o
  14   3   1        1.68       -0.32      0.16 o
  15   3   1        0.12       -0.31      0.15 o
  16   3   1        1.53       -0.39      0.20 o
  17   3   1       20.44       17.23      0.41 o
  18   3   1        0.17       -0.13      0.28 o
  19   3   1        5.79        5.91      0.38 o
 -17   4   1        0.09       -0.70      0.35 o
 -16   4   1       52.74       58.12      0.70 o
 -15   4   1        1.00       -0.47      0.24 o
 -14   4   1       80.40       91.59      0.75 o
 -13   4   1       21.75       20.86      0.37 o
 -12   4   1      225.50      224.43      1.16 o
 -11   4   1        2.34        1.51      0.18 o
 -10   4   1      325.29      323.94      1.40 o
  -9   4   1       15.04       11.86      0.32 o
  -8   4   1      307.65      281.52      1.13 o
  -7   4   1       26.49       19.53      0.48 o
  -6   4   1      797.13      796.69      3.09 o
  -5   4   1       69.26       74.50      0.54 o
  -4   4   1     1855.71     1774.28      7.81 o
  -3   4   1        3.27        0.95      0.22 o
  -2   4   1      839.65      809.14      3.89 o
  -1   4   1      129.97      122.08      0.65 o
   0   4   1       51.25       54.87      0.33 o
   1   4   1      766.84      771.21      3.29 o
   2   4   1      468.16      437.32      2.12 o
   3   4   1     1390.88     1373.80      6.60 o
   4   4   1      398.06      418.97      1.77 o
   5   4   1      836.51      822.31      3.24 o
   6   4   1      145.49      153.15      0.66 o
   7   4   1      305.21      294.77      1.15 o
   8   4   1       54.26       58.75      0.38 o
   9   4   1      235.67      225.53      1.05 o
  10   4   1       64.03       62.82      0.47 o
  11   4   1      120.34      117.32      0.73 o
  12   4   1       22.76       23.97      0.38 o
  13   4   1       79.18       83.53      0.65 o
  14   4   1        0.07        0.34      0.23 o
  15   4   1       66.78       57.62      0.69 o
  16   4   1        0.84        0.34      0.34 o
  17   4   1       83.32       93.90      1.13 o
 -15   5   1        2.93        0.80      0.32 o
 -14   5   1        3.04        1.92      0.31 o
 -13   5   1        6.20        5.32      0.28 o
 -12   5   1        8.00        7.68      0.31 o
 -11   5   1        6.68        4.60      0.26 o
 -10   5   1        0.30       -0.41      0.21 o
  -9   5   1       16.15       16.25      0.38 o
  -8   5   1       21.57       21.21      0.36 o
  -7   5   1        1.40        0.88      0.24 o
  -6   5   1        6.30        3.95      0.44 o
  -5   5   1       10.48       10.73      0.48 o
  -4   5   1       91.94      102.18      0.99 o
  -3   5   1      340.24      336.32      2.30 o
  -2   5   1       46.90       44.21      0.88 o
  -1   5   1      109.38       98.91      0.74 o
   0   5   1      115.68      125.15      1.18 o
   1   5   1        0.33       -0.38      0.19 o
   2   5   1      221.30      228.10      2.07 o
   3   5   1       96.92       97.52      0.99 o
   4   5   1       34.37       31.26      0.60 o
   5   5   1        2.08        1.99      0.48 o
   6   5   1       18.98       19.93      0.38 o
   7   5   1        7.21        7.37      0.25 o
   8   5   1        3.15        3.09      0.21 o
   9   5   1        0.02       -0.21      0.19 o
  10   5   1        0.04       -0.09      0.21 o
  11   5   1        0.12       -0.43      0.22 o
  12   5   1        0.70        0.28      0.24 o
  13   5   1        0.01       -0.50      0.25 o
  14   5   1        1.32        0.33      0.28 o
 -10   6   1       30.00       31.20      0.69 o
  -9   6   1        1.74        0.89      0.27 o
  -8   6   1       79.08       82.62      1.25 o
  -7   6   1        3.69        2.69      0.43 o
  -6   6   1        6.43        3.11      0.37 o
  -5   6   1        9.56        7.95      0.43 o
  -4   6   1        8.23        7.91      0.40 o
  -3   6   1       79.31       81.29      0.90 o
  -2   6   1        3.13        3.41      0.32 o
  -1   6   1      134.11      131.46      1.73 o
   0   6   1      139.98      130.33      1.44 o
   1   6   1        5.56        4.68      0.36 o
   2   6   1        9.71        8.33      0.58 o
   3   6   1       27.60       25.53      0.61 o
   4   6   1       35.15       35.46      0.74 o
   5   6   1        9.05        7.49      0.44 o
   6   6   1       51.67       52.14      0.90 o
   7   6   1       35.99       37.22      0.68 o
   8   6   1       60.61       69.01      1.06 o
   9   6   1        7.05        6.14      0.30 o
 -22   0   2       98.56      115.81      1.84 o
 -21   0   2        5.90        2.80      0.48 o
 -20   0   2        0.39        0.81      0.39 o
 -19   0   2       93.16       85.56      1.00 o
 -18   0   2       56.84       67.51      0.83 o
 -17   0   2       71.66       73.91      0.80 o
 -16   0   2      228.68      221.09      1.43 o
 -15   0   2     1287.93     1205.63      5.37 o
 -14   0   2        1.60        3.33      0.19 o
 -13   0   2      323.68      342.39      1.45 o
 -12   0   2      541.34      510.20      2.32 o
 -11   0   2     4941.73     5051.78     17.06 o
 -10   0   2      306.99      293.25      1.11 o
  -8   0   2     5421.16     5830.78     18.52 o
  -7   0   2     1325.25     1325.33      4.14 o
  -6   0   2     1484.03     1562.97      4.84 o
  -5   0   2     1667.48     1724.96      5.07 o
  -4   0   2    13055.74    13539.41     63.38 o
  -3   0   2     2432.60     2421.90      7.44 o
  -2   0   2      126.93      136.24      1.25 o
   0   0   2     1215.32     1127.92     17.07 o
   1   0   2     2192.97     2271.02      9.55 o
   3   0   2     4256.30     3950.89     12.03 o
   4   0   2     1617.02     1505.02      4.62 o
   5   0   2      739.46      791.27      2.62 o
   6   0   2      137.95      173.94      0.68 o
   7   0   2     2209.63     2123.41      6.80 o
   8   0   2      413.08      431.35      1.56 o
   9   0   2       48.51       42.20      0.31 o
  10   0   2       17.47       17.43      0.24 o
  11   0   2      217.95      209.77      0.95 o
  12   0   2        1.68        0.29      0.13 o
  13   0   2      120.77      104.87      0.68 o
  14   0   2       41.96       37.19      0.51 o
  15   0   2      779.87      803.25      4.26 o
  16   0   2      113.57      105.54      0.99 o
  17   0   2       56.30       53.10      0.76 o
  18   0   2      126.22      127.96      1.31 o
  19   0   2      152.90      163.74      1.61 o
  20   0   2       29.11       34.65      0.95 o
 -22   1   2        0.89        1.10      0.38 o
 -21   1   2        5.27        4.99      0.36 o
 -20   1   2        0.51       -0.50      0.28 o
 -19   1   2        6.81        7.39      0.32 o
 -18   1   2        0.18       -0.45      0.23 o
 -17   1   2       24.07       20.03      0.34 o
 -16   1   2       50.70       43.38      0.39 o
 -15   1   2        3.21        2.92      0.16 o
 -14   1   2       66.91       60.37      0.35 o
 -13   1   2       20.38       19.81      0.20 o
 -12   1   2       71.92       63.25      0.30 o
 -11   1   2      159.07      164.28      0.53 o
 -10   1   2      214.10      217.34      0.63 o
  -9   1   2      198.37      187.68      0.54 o
  -8   1   2        4.44       17.65      0.13 o
  -7   1   2      304.63      333.74      0.82 o
  -6   1   2        7.91        3.94      0.08 o
  -5   1   2      160.81      196.02      0.48 o
  -4   1   2     1886.07     1835.04      4.09 o
  -3   1   2     2411.14     2455.01      5.52 o
  -2   1   2     5527.95     5539.29     14.42 o
   0   1   2     9532.90     8783.04     63.07 o
   1   1   2      706.06      710.08      1.62 o
   2   1   2       43.80       31.96      0.11 o
   3   1   2      201.76      182.43      0.45 o
   4   1   2      147.97      192.02      0.48 o
   5   1   2     1666.94     1680.60      3.79 o
   6   1   2       26.81       31.03      0.15 o
   7   1   2       53.49       53.25      0.22 o
   8   1   2       82.96       89.29      0.32 o
   9   1   2      823.31      833.03      2.10 o
  10   1   2       71.91       78.31      0.33 o
  11   1   2      112.21      124.56      0.44 o
  12   1   2        1.37       -0.20      0.10 o
  13   1   2       25.07       22.92      0.26 o
  14   1   2      223.82      232.52      0.94 o
  15   1   2      112.20      103.45      0.61 o
  16   1   2        2.24        1.96      0.22 o
  17   1   2        9.28        8.34      0.30 o
  18   1   2        8.87        6.83      0.31 o
  19   1   2       10.29       10.02      0.37 o
  20   1   2       16.05       14.46      0.43 o
 -21   2   2        1.77        1.59      0.37 o
 -20   2   2        7.11        7.21      0.38 o
 -19   2   2       12.24       10.61      0.37 o
 -18   2   2       42.29       42.38      0.52 o
 -17   2   2       25.04       25.62      0.42 o
 -16   2   2        6.87        5.25      0.20 o
 -15   2   2        0.02       -0.30      0.15 o
 -14   2   2        7.48        7.29      0.17 o
 -13   2   2      271.23      261.38      0.87 o
 -12   2   2      226.63      231.07      0.72 o
 -11   2   2      678.37      673.16      1.76 o
 -10   2   2       39.26       41.43      0.22 o
  -9   2   2     2004.15     1937.09      4.74 o
  -8   2   2       58.02       62.80      0.25 o
  -7   2   2     2729.15     2815.95      6.92 o
  -6   2   2      200.36      202.66      0.58 o
  -5   2   2     2810.16     2903.64      7.43 o
  -4   2   2       65.28       46.86      0.19 o
  -3   2   2      367.87      313.45      0.98 o
  -2   2   2     1726.48     1799.26      5.80 o
  -1   2   2       40.44       48.38      0.25 o
   0   2   2      523.25      569.36      1.83 o
   1   2   2      943.79     1149.31      3.45 o
   2   2   2     3000.74     3108.43      8.38 o
   3   2   2      515.28      510.88      1.37 o
   4   2   2        0.75        1.02      0.05 o
   5   2   2      137.65      130.87      0.40 o
   6   2   2       82.21      101.89      0.33 o
   7   2   2       38.85       32.84      0.17 o
   8   2   2       35.10       41.93      0.21 o
   9   2   2      238.90      260.04      0.76 o
  10   2   2       80.85       72.30      0.31 o
  11   2   2      103.15      102.51      0.42 o
  12   2   2       42.48       42.07      0.29 o
  13   2   2        5.64        4.70      0.16 o
  14   2   2      155.53      163.32      0.79 o
  15   2   2       34.97       34.06      0.38 o
  16   2   2        0.42       -0.38      0.19 o
  17   2   2       31.08       33.38      0.49 o
  18   2   2        5.72        4.12      0.33 o
  19   2   2       42.46       43.86      0.69 o
 -20   3   2        3.16        3.17      0.37 o
 -19   3   2       31.29       36.21      0.62 o
 -18   3   2       15.87       15.84      0.42 o
 -17   3   2      124.16      123.88      0.87 o
 -16   3   2        0.01       -0.21      0.20 o
 -15   3   2       61.11       57.74      0.50 o
 -14   3   2        0.02       -0.32      0.16 o
 -13   3   2      501.74      500.65      1.79 o
 -12   3   2       19.59       15.76      0.22 o
 -11   3   2      428.30      412.93      1.34 o
 -10   3   2      371.67      399.15      1.27 o
  -9   3   2      201.70      179.11      0.63 o
  -8   3   2      545.91      554.36      1.68 o
  -7   3   2      303.60      310.97      0.99 o
  -6   3   2      624.65      683.79      2.08 o
  -5   3   2       49.30       44.98      0.24 o
  -4   3   2     3139.19     3210.57     10.93 o
  -3   3   2        0.49        2.17      0.14 o
  -2   3   2     1607.04     1679.98      6.26 o
  -1   3   2      127.01      119.65      0.49 o
   0   3   2      844.39      836.60      2.97 o
   1   3   2       12.31       15.34      0.20 o
   2   3   2      539.83      539.68      1.90 o
   3   3   2       87.10      100.21      0.41 o
   4   3   2     1564.13     1633.76      4.95 o
   5   3   2      150.47      180.73      0.62 o
   6   3   2      331.18      338.89      1.06 o
   7   3   2        3.81        2.23      0.09 o
   8   3   2      395.29      382.65      1.19 o
   9   3   2       26.26       20.60      0.21 o
  10   3   2      187.80      196.19      0.75 o
  11   3   2        0.47       -0.24      0.12 o
  12   3   2      154.49      159.82      0.77 o
  13   3   2       65.77       66.35      0.49 o
  14   3   2       37.26       38.33      0.41 o
  15   3   2        0.83       -0.32      0.16 o
  16   3   2        4.16        3.38      0.25 o
  17   3   2        0.34       -0.52      0.26 o
  18   3   2        8.54       11.05      0.40 o
 -18   4   2        1.09       -0.29      0.40 o
 -17   4   2        0.25       -0.65      0.36 o
 -16   4   2        1.39        0.03      0.29 o
 -15   4   2        2.18        1.02      0.24 o
 -14   4   2        2.95        1.72      0.24 o
 -13   4   2        8.32        7.66      0.25 o
 -12   4   2       34.47       32.76      0.42 o
 -11   4   2        8.26        4.33      0.20 o
 -10   4   2       20.75       23.74      0.31 o
  -9   4   2      101.45       87.76      0.65 o
  -8   4   2       58.06       54.59      0.50 o
  -7   4   2       65.77       54.48      0.76 o
  -6   4   2       90.02       94.28      0.62 o
  -5   4   2       17.60       14.32      0.57 o
  -4   4   2      120.89      130.80      0.77 o
  -3   4   2      163.92      156.53      0.93 o
  -2   4   2       22.24       23.38      0.32 o
  -1   4   2       24.30       20.47      0.23 o
   0   4   2        9.82       11.10      0.16 o
   1   4   2       45.19       43.63      0.40 o
   2   4   2       10.11        7.83      0.31 o
   3   4   2       39.68       34.54      1.04 o
   4   4   2       16.74       13.23      0.23 o
   5   4   2        7.10        8.22      0.29 o
   6   4   2        9.87        5.64      0.14 o
   7   4   2        0.31       -0.31      0.16 o
   8   4   2       20.19       16.72      0.24 o
   9   4   2        5.73        3.78      0.17 o
  10   4   2       17.50       14.27      0.27 o
  11   4   2       13.58       10.07      0.25 o
  12   4   2      157.21      139.86      0.84 o
  13   4   2       42.89       35.62      0.49 o
  14   4   2        0.01       -0.44      0.24 o
  15   4   2        8.75        8.28      0.36 o
  16   4   2       10.85       10.36      0.47 o
 -15   5   2       36.48       40.40      0.66 o
 -14   5   2       27.01       27.86      0.56 o
 -13   5   2       42.83       46.86      0.63 o
 -12   5   2       13.02       10.46      0.38 o
 -11   5   2       19.87       18.26      0.42 o
 -10   5   2       12.26       14.01      0.37 o
  -9   5   2       27.21       20.20      0.39 o
  -8   5   2       92.75       94.62      0.87 o
  -7   5   2       16.15       12.83      0.35 o
  -6   5   2      493.61      499.75      3.14 o
  -5   5   2      164.26      154.66      1.30 o
  -4   5   2      255.34      264.90      1.91 o
  -3   5   2      109.40      103.71      0.95 o
  -2   5   2      368.37      378.10      2.21 o
  -1   5   2       62.45       61.52      0.83 o
   0   5   2      532.19      531.35      3.06 o
   1   5   2        6.89        6.60      0.39 o
   2   5   2      708.49      728.28      4.58 o
   3   5   2        4.65        3.04      0.25 o
   4   5   2      206.75      206.45      1.55 o
   5   5   2       12.11        8.80      0.26 o
   6   5   2      213.08      216.34      1.34 o
   7   5   2       30.89       26.41      0.41 o
   8   5   2       97.09       97.40      0.76 o
   9   5   2       51.49       43.37      0.53 o
  10   5   2       57.98       58.74      0.67 o
  11   5   2        0.08       -0.19      0.23 o
  12   5   2       12.93       12.00      0.34 o
  13   5   2        2.79        1.41      0.29 o
 -10   6   2        8.82       10.64      0.37 o
  -9   6   2       45.88       49.64      1.14 o
  -8   6   2        0.81        0.40      0.32 o
  -7   6   2       44.17       47.53      0.92 o
  -6   6   2        0.24       -0.56      0.33 o
  -5   6   2       80.75       84.77      0.94 o
  -4   6   2        8.59        5.89      0.45 o
  -3   6   2       25.60       30.96      0.60 o
  -2   6   2       16.70       17.47      0.41 o
  -1   6   2        0.21       -0.36      0.27 o
   0   6   2       32.40       28.67      0.73 o
   1   6   2       64.42       59.08      0.67 o
   2   6   2       40.02       38.26      0.64 o
   3   6   2       21.26       19.27      0.44 o
   4   6   2       25.98       24.86      0.58 o
   5   6   2       13.20       11.94      0.47 o
   6   6   2       14.92       12.76      0.50 o
   7   6   2       10.15        7.63      0.48 o
   8   6   2       16.03       15.67      0.48 o
   9   6   2        0.52        0.36      0.27 o
 -22   1   3       20.72       22.30      0.57 o
 -21   1   3       12.03       13.63      0.42 o
 -20   1   3       10.16        9.31      0.36 o
 -19   1   3       11.14        8.96      0.33 o
 -18   1   3      122.90      115.84      0.85 o
 -17   1   3        0.06       -0.33      0.17 o
 -16   1   3      176.53      179.68      0.80 o
 -15   1   3       16.66       14.94      0.22 o
 -14   1   3      528.56      518.77      1.54 o
 -13   1   3       33.73       26.84      0.24 o
 -12   1   3      674.71      669.45      1.74 o
 -11   1   3      194.55      224.31      0.67 o
 -10   1   3      254.66      232.78      0.66 o
  -9   1   3        5.30        2.44      0.08 o
  -8   1   3      289.41      308.14      0.79 o
  -7   1   3      476.80      476.23      1.14 o
  -6   1   3      749.69      700.03      1.63 o
  -5   1   3       35.05       29.15      0.13 o
  -4   1   3     5145.55     5172.88     11.59 o
  -3   1   3     7406.60     7592.18     18.23 o
  -2   1   3     6273.33     6051.98     14.52 o
  -1   1   3     2942.13     2879.74      6.52 o
   0   1   3      695.65      671.81      1.54 o
   1   1   3       71.93       64.18      0.18 o
   2   1   3     2356.93     2390.57      5.25 o
   3   1   3        2.65        1.83      0.04 o
   4   1   3      475.85      473.71      1.11 o
   5   1   3       10.52        7.63      0.10 o
   6   1   3      243.51      242.34      0.63 o
   7   1   3       12.70        8.39      0.12 o
   8   1   3        3.93        1.27      0.07 o
   9   1   3      664.75      686.44      1.77 o
  10   1   3      786.83      755.02      1.93 o
  11   1   3       68.51       69.93      0.32 o
  12   1   3        0.34       -0.19      0.10 o
  13   1   3      206.10      217.92      0.82 o
  14   1   3      234.62      224.24      0.96 o
  15   1   3       44.24       45.30      0.44 o
  16   1   3       19.88       20.43      0.38 o
  17   1   3       48.27       50.61      0.58 o
  18   1   3        4.80        4.05      0.29 o
  19   1   3       13.60       12.57      0.40 o
  20   1   3        1.34       -0.10      0.35 o
 -21   2   3        9.03       10.02      0.43 o
 -20   2   3        0.04       -0.59      0.30 o
 -19   2   3        3.74        2.11      0.28 o
 -18   2   3        4.44        2.30      0.25 o
 -17   2   3       81.64       79.67      0.60 o
 -16   2   3        6.27        2.78      0.19 o
 -15   2   3      234.32      231.00      0.96 o
 -14   2   3        3.53        1.72      0.14 o
 -13   2   3      520.10      511.50      1.50 o
 -12   2   3      207.42      198.68      0.63 o
 -11   2   3      860.95      888.76      2.27 o
 -10   2   3        1.26        0.38      0.07 o
  -9   2   3     1166.65     1115.03      2.74 o
  -8   2   3      428.52      432.97      1.14 o
  -7   2   3     2209.88     2254.17      5.60 o
  -6   2   3      242.97      239.14      0.67 o
  -5   2   3        0.52        0.05      0.05 o
  -4   2   3     1656.60     1848.85      4.78 o
  -3   2   3        0.71        1.06      0.10 o
  -2   2   3     2329.65     2457.28      7.09 o
  -1   2   3      848.75      879.42      2.49 o
   0   2   3     1075.54     1124.54      3.10 o
   1   2   3      110.50       97.30      0.32 o
   2   2   3       44.96       50.05      0.19 o
   3   2   3      479.09      517.28      1.34 o
   4   2   3      203.75      225.34      0.62 o
   5   2   3       26.95       37.18      0.16 o
   6   2   3      125.08      144.42      0.42 o
   7   2   3       75.47       72.12      0.27 o
   8   2   3       93.51       94.46      0.34 o
   9   2   3       69.92       62.21      0.28 o
  10   2   3      198.22      209.53      0.65 o
  11   2   3       52.07       47.37      0.29 o
  12   2   3        2.90        1.18      0.12 o
  13   2   3       20.48       16.49      0.25 o
  14   2   3        0.22        0.34      0.16 o
  15   2   3       30.54       27.80      0.39 o
  16   2   3        0.06       -0.20      0.20 o
  17   2   3        3.63        1.67      0.26 o
  18   2   3        1.67        1.89      0.29 o
  19   2   3        0.27       -0.06      0.33 o
 -20   3   3       24.27       23.10      0.72 o
 -19   3   3        7.26        7.60      0.35 o
 -18   3   3       97.10      106.02      0.93 o
 -17   3   3        1.25        0.81      0.21 o
 -16   3   3       12.48       14.05      0.30 o
 -15   3   3       55.01       48.38      0.46 o
 -14   3   3       94.47      102.48      0.58 o
 -13   3   3       23.77       21.67      0.31 o
 -12   3   3       58.50       52.49      0.37 o
 -11   3   3       28.71       21.37      0.28 o
 -10   3   3        0.25       -0.94      0.47 o
  -9   3   3      182.85      184.82      0.64 o
  -8   3   3       14.47        5.77      0.11 o
  -7   3   3      281.82      290.60      0.92 o
  -6   3   3       57.62       49.00      0.24 o
  -5   3   3       57.11       48.64      0.25 o
  -4   3   3       15.97       19.07      0.22 o
  -3   3   3       74.33       78.46      0.35 o
  -2   3   3       44.38       46.49      0.25 o
  -1   3   3        0.00       -0.16      0.08 o
   0   3   3      976.10     1108.14      3.78 o
   1   3   3      849.50      914.90      3.22 o
   2   3   3        3.25        2.99      0.09 o
   3   3   3      310.47      318.52      1.03 o
   4   3   3       73.93       70.65      0.30 o
   5   3   3       26.84       22.13      0.17 o
   6   3   3        2.95        4.78      0.10 o
   7   3   3        0.17       -0.14      0.07 o
   8   3   3        7.96        5.63      0.12 o
   9   3   3       24.00       23.37      0.22 o
  10   3   3        2.49        0.45      0.11 o
  11   3   3       79.46       71.36      0.44 o
  12   3   3        5.12        4.65      0.19 o
  13   3   3       19.93       16.65      0.30 o
  14   3   3        2.38        1.31      0.18 o
  15   3   3        0.36       -0.36      0.18 o
  16   3   3        6.96        4.92      0.27 o
  17   3   3        4.78        3.68      0.32 o
  18   3   3       14.28       13.60      0.47 o
 -18   4   3       54.60       52.39      0.87 o
 -17   4   3       55.89       74.79      0.88 o
 -16   4   3       27.55       20.33      0.46 o
 -15   4   3       78.62       87.70      0.75 o
 -14   4   3       21.13       20.79      0.40 o
 -13   4   3      217.63      241.08      1.30 o
 -12   4   3        2.22        0.73      0.19 o
 -11   4   3      233.07      222.40      1.09 o
 -10   4   3       53.08       61.23      0.43 o
  -9   4   3      501.11      495.35      1.90 o
  -8   4   3      288.84      302.20      1.33 o
  -7   4   3     1553.47     1604.74      5.79 o
  -6   4   3       62.50       72.94      0.80 o
  -5   4   3     2500.45     2487.50      9.40 o
  -4   4   3      106.18       88.79      0.83 o
  -3   4   3     1303.25     1264.49      5.09 o
  -2   4   3       89.87       85.72      0.45 o
  -1   4   3      683.22      683.63      2.69 o
   0   4   3      134.06      137.79      0.65 o
   1   4   3      455.79      446.59      1.90 o
   2   4   3      331.40      336.44      1.43 o
   3   4   3      567.63      561.70      2.21 o
   4   4   3      262.33      250.47      1.06 o
   5   4   3      176.06      178.29      0.78 o
   6   4   3      324.77      335.01      1.33 o
   7   4   3       75.03       70.42      0.45 o
   8   4   3       67.76       62.18      0.44 o
   9   4   3      128.55      125.53      0.73 o
  10   4   3       16.96       21.35      0.33 o
  11   4   3       58.49       63.68      0.54 o
  12   4   3        8.32        7.66      0.25 o
  13   4   3        3.38        3.38      0.25 o
  14   4   3       72.85       78.97      0.80 o
  15   4   3       22.89       27.21      0.64 o
  16   4   3       77.25       91.49      1.30 o
 -15   5   3       13.29       17.39      0.57 o
 -14   5   3       16.85       15.86      0.58 o
 -13   5   3        0.45       -0.49      0.26 o
 -12   5   3        0.50       -0.41      0.21 o
 -11   5   3       16.17       16.52      0.40 o
 -10   5   3        5.29        4.72      0.24 o
  -9   5   3       72.41       76.73      0.66 o
  -8   5   3       17.67       18.33      0.38 o
  -7   5   3       26.80       24.09      0.45 o
  -6   5   3        5.63        7.22      0.29 o
  -5   5   3       14.50       10.89      0.39 o
  -4   5   3        9.70       10.52      0.41 o
  -3   5   3       36.89       37.83      0.88 o
  -2   5   3      256.01      253.56      1.62 o
  -1   5   3      293.98      298.95      2.03 o
   0   5   3       21.68       19.02      0.44 o
   1   5   3       34.32       31.83      0.95 o
   2   5   3       30.72       32.20      0.76 o
   3   5   3       97.38       93.69      0.75 o
   4   5   3        7.14        4.84      0.29 o
   5   5   3       91.02       87.94      0.86 o
   6   5   3       38.67       40.31      0.48 o
   7   5   3       50.55       46.54      0.52 o
   8   5   3        0.88        0.96      0.21 o
   9   5   3        9.00        8.75      0.30 o
  10   5   3        0.02       -0.21      0.22 o
  11   5   3        9.50        8.49      0.27 o
  12   5   3        0.07       -0.27      0.26 o
  13   5   3       33.71       40.51      0.66 o
 -10   6   3        0.77        0.72      0.27 o
  -9   6   3       70.24       75.12      0.87 o
  -8   6   3        0.57        0.41      0.27 o
  -7   6   3       42.91       42.53      0.81 o
  -6   6   3       40.44       43.01      0.82 o
  -5   6   3        1.18        0.80      0.32 o
  -4   6   3      131.05      136.89      1.31 o
  -3   6   3       32.00       31.55      0.54 o
  -2   6   3        6.51        6.23      0.22 o
  -1   6   3        2.29        1.51      0.21 o
   0   6   3       29.16       25.39      0.44 o
   1   6   3       11.36        9.20      0.33 o
   2   6   3       51.51       46.89      0.54 o
   3   6   3       12.22       12.95      0.33 o
   4   6   3       52.00       46.78      0.53 o
   5   6   3        4.50        4.11      0.25 o
   6   6   3        4.92        3.06      0.25 o
   7   6   3       19.60       17.43      0.49 o
   8   6   3        6.11        4.64      0.33 o
 -22   0   4        0.43        2.21      0.57 o
 -21   0   4       18.99       16.42      0.62 o
 -20   0   4        0.28       -0.33      0.38 o
 -19   0   4       93.30      105.29      1.14 o
 -18   0   4        0.48        1.54      0.30 o
 -17   0   4      320.25      311.03      2.00 o
 -16   0   4       50.11       43.23      0.58 o
 -15   0   4       95.59       81.84      0.63 o
 -14   0   4      327.63      316.29      1.40 o
 -13   0   4      135.24      137.86      0.73 o
 -12   0   4     1124.34     1139.65      4.20 o
 -11   0   4     1082.85     1069.74      3.79 o
 -10   0   4       10.05       13.97      0.19 o
  -9   0   4      161.01      145.18      0.62 o
  -7   0   4      585.84      666.23      2.16 o
  -6   0   4      148.67      136.21      0.52 o
  -5   0   4        2.95        4.77      0.10 o
  -4   0   4    15930.63    15714.43     78.87 o
  -3   0   4     7848.42     8021.08     24.65 o
  -2   0   4      699.47      749.24      2.42 o
  -1   0   4    11090.03    11098.97     34.96 o
   0   0   4    12711.17    12573.65     43.32 o
   1   0   4     1407.10     1406.95      4.33 o
   2   0   4     1396.33     1322.31      3.98 o
   3   0   4       13.71       11.96      0.13 o
   4   0   4     5494.06     5575.85     17.69 o
   5   0   4        0.91        0.68      0.07 o
   6   0   4        1.57       -0.13      0.06 o
   7   0   4       22.25       33.97      0.27 o
   8   0   4     2027.56     2060.16      7.19 o
   9   0   4      126.32      165.07      0.77 o
  10   0   4      383.28      398.30      1.63 o
  11   0   4       33.60       32.46      0.35 o
  12   0   4      529.65      529.65      2.38 o
  13   0   4      914.65      898.20      4.23 o
  14   0   4       44.37       39.54      0.62 o
  15   0   4       24.38       22.22      0.51 o
  16   0   4        2.79        3.58      0.35 o
  17   0   4       37.94       40.29      0.78 o
  18   0   4       74.55       80.84      1.10 o
  19   0   4        0.01       -0.44      0.47 o
 -22   1   4       13.22       15.89      0.49 o
 -21   1   4        7.18        7.07      0.37 o
 -20   1   4        9.80        7.37      0.35 o
 -19   1   4       15.68       11.15      0.34 o
 -18   1   4        0.43       -0.46      0.23 o
 -17   1   4       27.38       25.61      0.36 o
 -16   1   4      127.68      117.11      0.62 o
 -15   1   4      338.41      310.07      1.10 o
 -14   1   4      178.09      174.23      0.63 o
 -13   1   4      457.85      474.67      1.31 o
 -12   1   4       68.62       64.82      0.30 o
 -11   1   4      563.75      551.45      1.44 o
 -10   1   4      306.97      320.23      0.86 o
  -9   1   4      597.16      664.98      1.63 o
  -8   1   4        1.64        5.00      0.09 o
  -7   1   4      335.25      378.63      0.93 o
  -6   1   4     6427.94     6760.19     15.44 o
  -5   1   4     1315.00     1346.46      3.07 o
  -4   1   4      164.53      203.83      0.50 o
  -3   1   4        4.07        6.29      0.08 o
  -2   1   4       24.99       13.87      0.08 o
  -1   1   4      752.50      757.78      1.72 o
   0   1   4      570.63      508.11      1.15 o
   1   1   4      190.48      176.67      0.43 o
   2   1   4       19.45       25.50      0.12 o
   3   1   4       99.18       88.27      0.25 o
   4   1   4      452.46      453.93      1.08 o
   5   1   4      370.01      400.77      0.98 o
   6   1   4        0.47        0.77      0.05 o
   7   1   4      439.65      512.00      1.32 o
   8   1   4      395.61      426.13      1.14 o
   9   1   4        3.02        1.65      0.09 o
  10   1   4      300.08      303.71      0.87 o
  11   1   4        0.41        0.08      0.08 o
  12   1   4       58.28       51.25      0.34 o
  13   1   4        8.73        7.53      0.21 o
  14   1   4      245.95      253.67      1.14 o
  15   1   4        9.29        7.51      0.26 o
  16   1   4       16.43       15.45      0.34 o
  17   1   4       17.22       14.81      0.38 o
  18   1   4        0.81        0.21      0.28 o
  19   1   4       20.18       19.43      0.46 o
 -21   2   4        0.53       -0.42      0.33 o
 -20   2   4       42.82       45.79      0.66 o
 -19   2   4       56.69       55.46      0.62 o
 -18   2   4        0.10       -0.45      0.23 o
 -17   2   4        7.68        7.86      0.26 o
 -16   2   4        5.89        5.49      0.21 o
 -15   2   4        8.44        6.28      0.18 o
 -14   2   4       64.90       58.63      0.36 o
 -13   2   4        6.39        7.09      0.15 o
 -12   2   4       14.62        8.69      0.14 o
 -11   2   4       15.80       13.92      0.20 o
 -10   2   4      121.11      131.68      0.44 o
  -9   2   4      762.17      750.30      1.89 o
  -8   2   4     1846.88     1938.22      4.79 o
  -7   2   4       28.62       36.97      0.21 o
  -6   2   4      623.32      615.80      1.61 o
  -5   2   4       12.10        6.89      0.10 o
  -4   2   4     1492.28     1640.85      4.22 o
  -3   2   4        0.59        6.66      0.10 o
  -2   2   4       44.77       36.62      0.15 o
  -1   2   4      315.94      347.55      0.94 o
   0   2   4       45.30       62.57      0.21 o
   1   2   4      160.85      178.95      0.49 o
   2   2   4        0.04        0.13      0.04 o
   3   2   4      351.29      390.42      1.01 o
   4   2   4       61.88       82.26      0.28 o
   5   2   4       10.50        5.80      0.08 o
   6   2   4       72.91       80.25      0.29 o
   7   2   4       53.64       53.58      0.23 o
   8   2   4       20.89       19.81      0.17 o
   9   2   4      218.85      221.19      0.67 o
  10   2   4        0.60        0.71      0.10 o
  11   2   4       14.46       12.14      0.17 o
  12   2   4       56.15       58.86      0.38 o
  13   2   4       95.72      101.16      0.57 o
  14   2   4       24.39       25.35      0.36 o
  15   2   4        1.82        1.47      0.21 o
  16   2   4        7.03        7.74      0.29 o
  17   2   4        6.03        6.47      0.31 o
  18   2   4       24.01       28.15      0.57 o
  19   2   4        4.33        5.36      0.39 o
 -20   3   4       42.05       45.01      0.71 o
 -19   3   4       12.23       12.63      0.40 o
 -18   3   4       50.75       51.90      0.65 o
 -17   3   4       76.74       73.15      0.64 o
 -16   3   4       68.81       71.28      0.58 o
 -15   3   4      244.45      241.59      1.17 o
 -14   3   4      157.27      143.91      0.71 o
 -13   3   4      187.93      181.72      0.76 o
 -12   3   4      666.31      652.64      2.14 o
 -11   3   4     1075.81     1082.93      3.22 o
 -10   3   4      868.16      824.52      2.41 o
  -9   3   4      693.11      687.84      1.96 o
  -8   3   4       96.81       96.66      0.40 o
  -7   3   4     1227.88     1269.29      3.67 o
  -6   3   4      280.53      237.45      0.77 o
  -5   3   4     1210.72     1188.18      3.53 o
  -4   3   4      113.17       88.99      0.38 o
  -3   3   4      864.98      926.97      3.08 o
  -2   3   4      345.51      394.32      1.34 o
  -1   3   4       84.79       79.78      0.33 o
   0   3   4      688.70      853.78      2.68 o
   1   3   4      773.28      773.21      2.52 o
   2   3   4        5.81        4.07      0.12 o
   3   3   4      174.06      180.89      0.63 o
   4   3   4        0.41        1.33      0.08 o
   5   3   4      537.47      535.45      1.59 o
   6   3   4       29.54       24.48      0.19 o
   7   3   4      229.50      235.96      0.79 o
   8   3   4       46.98       38.28      0.24 o
   9   3   4      217.43      221.65      0.81 o
  10   3   4       25.01       20.61      0.26 o
  11   3   4      488.52      480.64      1.82 o
  12   3   4       12.99       11.93      0.23 o
  13   3   4      180.44      184.07      0.98 o
  14   3   4        0.06        0.15      0.18 o
  15   3   4       92.14       94.05      0.77 o
  16   3   4        2.97        3.78      0.29 o
  17   3   4       74.57       76.11      0.87 o
 -18   4   4        6.20        3.86      0.41 o
 -17   4   4        9.97       10.36      0.39 o
 -16   4   4        2.68        0.54      0.28 o
 -15   4   4        5.51        5.29      0.27 o
 -14   4   4       33.77       30.28      0.43 o
 -13   4   4        0.04       -0.38      0.19 o
 -12   4   4        6.32        4.44      0.21 o
 -11   4   4       48.62       46.19      0.42 o
 -10   4   4        0.62        1.11      0.16 o
  -9   4   4       28.17       25.18      0.30 o
  -8   4   4      202.47      215.67      0.91 o
  -7   4   4      279.76      273.95      1.07 o
  -6   4   4       49.61       54.76      0.49 o
  -5   4   4       20.72       24.68      0.31 o
  -4   4   4        3.28        3.44      0.16 o
  -3   4   4       80.01       80.89      0.50 o
  -2   4   4        2.54        2.13      0.18 o
  -1   4   4      106.01      100.92      0.50 o
   0   4   4       18.70       18.49      0.36 o
   1   4   4        4.99        2.46      0.16 o
   2   4   4       72.56       63.76      0.52 o
   3   4   4       79.80       87.15      0.49 o
   4   4   4       26.69       26.22      0.27 o
   5   4   4        3.03        3.11      0.14 o
   6   4   4       44.37       39.44      0.32 o
   7   4   4       81.35       81.13      0.49 o
   8   4   4      164.12      141.41      0.75 o
   9   4   4       15.08       14.83      0.27 o
  10   4   4       11.07        9.43      0.23 o
  11   4   4        8.84        7.66      0.24 o
  12   4   4        0.03       -0.42      0.21 o
  13   4   4        2.22        1.52      0.27 o
  14   4   4       24.57       16.72      0.47 o
  15   4   4       10.36        9.09      0.47 o
 -15   5   4       42.41       50.92      0.67 o
 -14   5   4       60.78       62.98      0.72 o
 -13   5   4       82.83       90.62      0.89 o
 -12   5   4       33.58       32.10      0.46 o
 -11   5   4       61.95       68.26      0.85 o
 -10   5   4       16.35       17.20      0.50 o
  -9   5   4      155.91      158.70      1.22 o
  -8   5   4       75.60       69.12      0.59 o
  -7   5   4      117.51      114.31      0.93 o
  -6   5   4       96.23       87.31      0.73 o
  -5   5   4       45.77       45.74      0.59 o
  -4   5   4       10.04        9.04      0.27 o
  -3   5   4       34.39       28.14      0.62 o
  -2   5   4        3.10        1.53      0.46 o
  -1   5   4      117.37      113.81      0.74 o
   0   5   4        5.63        3.08      0.26 o
   1   5   4      307.61      297.62      1.60 o
   2   5   4        0.25       -0.29      0.16 o
   3   5   4      135.68      135.76      0.93 o
   4   5   4        0.26       -0.34      0.17 o
   5   5   4      103.86      108.79      0.80 o
   6   5   4       14.35       11.13      0.31 o
   7   5   4       98.18       99.33      0.79 o
   8   5   4        9.71        7.38      0.30 o
   9   5   4       24.90       28.61      0.57 o
  10   5   4       17.89       13.89      0.35 o
  11   5   4        0.41       -0.47      0.23 o
  12   5   4        0.09       -0.50      0.29 o
 -10   6   4       16.32       19.30      0.50 o
  -9   6   4        2.09        1.27      0.26 o
  -8   6   4       12.73       11.31      0.36 o
  -7   6   4       14.11       13.79      0.64 o
  -6   6   4       96.49      112.86      1.17 o
  -5   6   4       29.49       27.37      0.60 o
  -4   6   4        1.18        1.61      0.26 o
  -3   6   4        0.17        0.02      0.19 o
  -2   6   4        1.82        1.97      0.21 o
  -1   6   4        1.76        1.56      0.28 o
   0   6   4       71.85       76.60      0.76 o
   1   6   4        2.42        1.68      0.23 o
   2   6   4       32.31       33.76      0.49 o
   3   6   4        1.11       -0.05      0.22 o
   4   6   4       10.03       11.86      0.34 o
   5   6   4        0.13       -0.24      0.22 o
   6   6   4       14.67       11.83      0.40 o
   7   6   4        3.69        4.60      0.31 o
   8   6   4        0.03        0.25      0.29 o
 -22   1   5       12.81       14.51      0.46 o
 -21   1   5       12.78       16.19      0.45 o
 -20   1   5       14.68       11.49      0.39 o
 -19   1   5       27.39       28.78      0.50 o
 -18   1   5       31.46       33.38      0.47 o
 -17   1   5       48.85       42.05      0.42 o
 -16   1   5        6.98        6.31      0.23 o
 -15   1   5       62.49       64.98      0.39 o
 -14   1   5        8.35        3.26      0.15 o
 -13   1   5      935.49      930.18      2.41 o
 -12   1   5        0.25        1.32      0.08 o
 -11   1   5      332.32      337.42      0.93 o
 -10   1   5       18.04       19.26      0.17 o
  -9   1   5     3347.04     3495.90      8.43 o
  -8   1   5     1395.54     1478.49      3.49 o
  -7   1   5      455.81      414.97      1.03 o
  -6   1   5      252.79      232.05      0.60 o
  -5   1   5      540.77      548.79      1.30 o
  -4   1   5     1261.75     1240.68      2.90 o
  -3   1   5     3091.27     3114.87      7.21 o
  -2   1   5      632.20      627.75      1.49 o
  -1   1   5     1183.92     1080.39      2.42 o
   0   1   5      216.89      191.75      0.47 o
   1   1   5      150.77      159.60      0.41 o
   2   1   5       12.62       12.59      0.10 o
   3   1   5      737.67      712.85      1.64 o
   4   1   5      423.02      467.56      1.11 o
   5   1   5       31.58       27.20      0.15 o
   6   1   5       50.11       56.59      0.23 o
   7   1   5      384.38      363.50      0.97 o
   8   1   5       98.03       86.72      0.34 o
   9   1   5      344.82      345.51      0.98 o
  10   1   5        7.14        7.25      0.12 o
  11   1   5       17.79       13.78      0.20 o
  12   1   5      121.99      123.13      0.60 o
  13   1   5      304.19      298.32      1.25 o
  14   1   5       18.78       12.60      0.28 o
  15   1   5       14.15       15.11      0.33 o
  16   1   5       30.83       32.52      0.49 o
  17   1   5       35.62       41.35      0.57 o
  18   1   5       15.80       15.08      0.42 o
  19   1   5       14.45       16.74      0.49 o
 -21   2   5        3.15        1.54      0.35 o
 -20   2   5       53.51       53.44      0.69 o
 -19   2   5       16.20       14.10      0.35 o
 -18   2   5      114.25      107.93      0.77 o
 -17   2   5       10.74        8.69      0.25 o
 -16   2   5      113.01      100.25      0.60 o
 -15   2   5       21.44       18.59      0.26 o
 -14   2   5      291.22      289.77      1.00 o
 -13   2   5       68.68       64.27      0.34 o
 -12   2   5      318.81      308.36      0.92 o
 -11   2   5      237.84      240.83      0.73 o
 -10   2   5      462.38      449.21      1.22 o
  -9   2   5       15.56        7.81      0.12 o
  -8   2   5       22.32       11.17      0.16 o
  -7   2   5      140.00      137.89      0.43 o
  -6   2   5       80.63       95.62      0.35 o
  -5   2   5     4596.57     4930.38     12.83 o
  -4   2   5        1.52        0.51      0.06 o
  -3   2   5     1198.49     1332.30      3.40 o
  -2   2   5      589.72      570.44      1.47 o
  -1   2   5      212.69      208.43      0.58 o
   0   2   5       15.72       20.74      0.12 o
   1   2   5      140.71      163.15      0.45 o
   2   2   5       41.34       56.67      0.21 o
   3   2   5       74.21       67.60      0.24 o
   4   2   5       12.00       10.60      0.10 o
   5   2   5       15.85       18.18      0.14 o
   6   2   5        3.53        0.81      0.06 o
   7   2   5      296.33      302.39      0.86 o
   8   2   5      185.71      190.35      0.60 o
   9   2   5       26.13       31.56      0.21 o
  10   2   5      165.21      157.11      0.60 o
  11   2   5      359.36      342.87      1.26 o
  12   2   5      207.35      215.32      0.94 o
  13   2   5        5.08        7.15      0.21 o
  14   2   5      126.79      113.47      0.75 o
  15   2   5        6.00        5.45      0.26 o
  16   2   5        4.96        5.33      0.30 o
  17   2   5       10.05       11.31      0.37 o
  18   2   5        0.57        0.78      0.33 o
 -20   3   5       12.33       10.58      0.39 o
 -19   3   5        4.74        6.38      0.34 o
 -18   3   5        0.15       -0.51      0.26 o
 -17   3   5       10.70       13.28      0.30 o
 -16   3   5        9.32        6.63      0.23 o
 -15   3   5       37.47       44.77      0.43 o
 -14   3   5       29.58       27.75      0.32 o
 -13   3   5       69.29       78.03      0.44 o
 -12   3   5        4.22        2.41      0.18 o
 -11   3   5        6.90        5.65      0.23 o
 -10   3   5      499.19      500.96      1.53 o
  -9   3   5      386.04      390.45      1.17 o
  -8   3   5      185.38      195.07      0.67 o
  -7   3   5      574.88      585.07      1.78 o
  -6   3   5       73.24       57.33      0.28 o
  -5   3   5       39.16       37.10      0.20 o
  -4   3   5      173.91      180.51      0.60 o
  -3   3   5        4.76        1.57      0.07 o
  -2   3   5       22.20       29.88      0.20 o
  -1   3   5      474.72      541.08      1.82 o
   0   3   5      753.96      777.52      2.46 o
   1   3   5       49.30       53.52      0.26 o
   2   3   5      241.53      231.49      0.75 o
   3   3   5        0.03        0.53      0.06 o
   4   3   5      404.34      394.61      1.20 o
   5   3   5       40.26       39.00      0.23 o
   6   3   5      222.07      215.75      0.71 o
   7   3   5       12.62       11.59      0.15 o
   8   3   5       25.25       26.76      0.23 o
   9   3   5       15.18       14.63      0.23 o
  10   3   5       21.06       20.25      0.32 o
  11   3   5       25.47       23.89      0.31 o
  12   3   5       35.16       37.92      0.39 o
  13   3   5        3.21        4.02      0.22 o
  14   3   5        6.96        6.09      0.25 o
  15   3   5        0.54        0.91      0.25 o
  16   3   5       23.11       22.92      0.69 o
  17   3   5       30.39       37.63      0.72 o
 -18   4   5      125.91      141.73      1.31 o
 -17   4   5        0.01        1.83      0.32 o
 -16   4   5      216.05      234.72      1.49 o
 -15   4   5       43.70       46.79      0.54 o
 -14   4   5      125.28      127.33      0.84 o
 -13   4   5        7.34        6.03      0.22 o
 -12   4   5       39.83       40.77      0.43 o
 -11   4   5       18.04       22.95      0.33 o
 -10   4   5       33.56       33.40      0.34 o
  -9   4   5      321.76      342.10      1.39 o
  -8   4   5      243.76      233.64      0.98 o
  -7   4   5        4.55        5.29      0.16 o
  -6   4   5       72.97       74.60      0.42 o
  -5   4   5       15.01       25.92      0.27 o
  -4   4   5      110.54      104.20      0.59 o
  -3   4   5        2.80        4.51      0.14 o
  -2   4   5      201.61      186.73      0.80 o
  -1   4   5      122.43      135.07      0.64 o
   0   4   5      315.42      310.25      1.31 o
   1   4   5        7.74        8.97      0.15 o
   2   4   5      434.40      410.41      1.66 o
   3   4   5        0.01       -0.24      0.12 o
   4   4   5      455.39      458.87      1.88 o
   5   4   5       25.49       26.78      0.29 o
   6   4   5      352.71      336.21      1.50 o
   7   4   5        3.38        4.68      0.17 o
   8   4   5      260.71      250.30      1.19 o
   9   4   5       29.85       33.03      0.39 o
  10   4   5       84.04       88.65      0.66 o
  11   4   5        0.63        0.27      0.21 o
  12   4   5       29.56       30.72      0.50 o
  13   4   5       70.51       74.64      0.81 o
  14   4   5       68.84       72.22      0.93 o
  15   4   5       25.19       23.90      0.69 o
 -15   5   5        8.64        8.53      0.34 o
 -14   5   5        6.07        5.93      0.31 o
 -13   5   5        3.76        3.54      0.27 o
 -12   5   5       51.86       57.30      0.59 o
 -11   5   5       21.60       20.22      0.43 o
 -10   5   5       44.17       47.15      0.69 o
  -9   5   5       27.75       26.98      0.43 o
  -8   5   5       22.63       23.92      0.40 o
  -7   5   5       60.46       56.81      0.64 o
  -6   5   5       70.01       70.37      0.57 o
  -5   5   5        0.01        0.31      0.21 o
  -4   5   5       23.11       18.83      0.35 o
  -3   5   5        8.87        7.37      0.23 o
  -2   5   5        8.25        7.87      0.24 o
  -1   5   5        4.94        6.98      0.22 o
   0   5   5        3.54        1.52      0.30 o
   1   5   5        0.86        0.54      0.17 o
   2   5   5        8.48        8.88      0.29 o
   3   5   5       13.21        8.56      0.25 o
   4   5   5       22.57       22.29      0.38 o
   5   5   5        2.87        3.74      0.23 o
   6   5   5       32.36       36.32      0.49 o
   7   5   5        0.14        0.71      0.23 o
   8   5   5        2.33        1.30      0.27 o
   9   5   5        0.33       -0.05      0.22 o
  10   5   5       12.66       14.06      0.37 o
  11   5   5        2.89        2.46      0.29 o
  12   5   5        0.72       -0.39      0.32 o
 -10   6   5       10.91        9.74      0.35 o
  -9   6   5        0.03       -0.53      0.26 o
  -8   6   5       30.88       29.09      0.51 o
  -7   6   5       39.48       37.71      0.67 o
  -6   6   5       73.80       75.49      0.69 o
  -5   6   5       30.21       30.86      0.45 o
  -4   6   5       43.65       43.04      0.50 o
  -3   6   5        1.05        1.79      0.22 o
  -2   6   5        4.60        3.06      0.24 o
  -1   6   5        0.22       -0.36      0.21 o
   0   6   5        8.28        8.65      0.35 o
   1   6   5        1.07        0.05      0.23 o
   2   6   5        1.20        0.86      0.25 o
   3   6   5        0.01        0.08      0.23 o
   4   6   5       10.81       10.33      0.38 o
   5   6   5       27.65       24.86      0.48 o
   6   6   5        0.15        0.55      0.28 o
   7   6   5        0.44        0.37      0.31 o
 -22   0   6       42.23       55.30      1.19 o
 -21   0   6        0.64        0.76      0.43 o
 -20   0   6       71.69       74.85      1.08 o
 -19   0   6        2.44        1.58      0.33 o
 -18   0   6       82.31       85.25      0.90 o
 -17   0   6       14.36       12.98      0.36 o
 -16   0   6      241.22      230.70      1.47 o
 -15   0   6     1271.27     1266.42      5.21 o
 -14   0   6      860.35      895.05      3.53 o
 -13   0   6      165.92      154.07      0.77 o
 -12   0   6     1598.81     1643.90      5.84 o
 -11   0   6      186.42      170.03      0.76 o
 -10   0   6      147.99      141.86      0.63 o
  -9   0   6      497.81      574.42      2.03 o
  -8   0   6     1114.06     1002.52      3.31 o
  -7   0   6       21.08       12.73      0.16 o
  -6   0   6       28.97       37.80      0.25 o
  -5   0   6      235.15      252.81      0.93 o
  -4   0   6     1621.20     1680.40      5.44 o
  -3   0   6        0.07       -0.18      0.09 o
  -2   0   6     4714.27     4840.09     15.68 o
  -1   0   6      543.96      554.15      1.79 o
   0   0   6     4275.29     4283.96     13.53 o
   1   0   6        0.40        1.63      0.07 o
   2   0   6     7076.71     7160.57     23.04 o
   3   0   6       25.63       11.78      0.17 o
   4   0   6      952.69     1086.10      3.59 o
   5   0   6     1194.72     1421.62      4.72 o
   6   0   6        1.42        4.02      0.12 o
   7   0   6      412.42      420.50      1.62 o
   8   0   6      257.39      230.81      1.02 o
   9   0   6     1192.47     1169.05      4.31 o
  10   0   6       49.22       53.86      0.44 o
  11   0   6      473.58      488.92      2.21 o
  12   0   6     1015.10     1029.11      5.05 o
  13   0   6       33.39       33.09      0.59 o
  14   0   6      122.70      134.40      1.16 o
  15   0   6      314.70      308.73      2.28 o
  16   0   6      139.61      146.48      1.43 o
  17   0   6      102.12      103.73      1.23 o
  18   0   6       39.20       42.16      0.96 o
 -22   1   6        4.11        5.43      0.38 o
 -21   1   6        2.30        2.85      0.33 o
 -20   1   6       19.58       17.65      0.44 o
 -19   1   6       30.81       36.10      0.54 o
 -18   1   6        7.25        6.33      0.28 o
 -17   1   6        2.70        0.92      0.19 o
 -16   1   6      146.33      141.57      0.70 o
 -15   1   6       52.76       51.42      0.36 o
 -14   1   6      648.86      678.23      1.92 o
 -13   1   6       65.77       61.03      0.32 o
 -12   1   6      424.33      415.90      1.15 o
 -11   1   6       31.54       34.03      0.21 o
 -10   1   6       67.86       78.49      0.31 o
  -9   1   6      638.22      702.38      1.78 o
  -8   1   6      133.81      133.30      0.41 o
  -7   1   6     1635.10     1767.43      4.17 o
  -6   1   6      488.25      474.92      1.17 o
  -5   1   6     1345.17     1497.72      3.53 o
  -4   1   6      524.46      521.21      1.27 o
  -3   1   6      569.91      586.86      1.39 o
  -2   1   6     1348.70     1424.25      3.24 o
  -1   1   6       85.55       53.25      0.19 o
   0   1   6      633.23      622.59      1.44 o
   1   1   6       14.94       13.33      0.11 o
   2   1   6     2245.40     2354.02      5.24 o
   3   1   6       71.90       58.50      0.22 o
   4   1   6       94.21       69.87      0.25 o
   5   1   6      571.33      591.63      1.46 o
   6   1   6        3.03        0.83      0.07 o
   7   1   6      159.01      161.21      0.51 o
   8   1   6      363.97      395.07      1.07 o
   9   1   6      215.19      230.31      0.72 o
  10   1   6      245.43      232.61      0.79 o
  11   1   6        9.50        7.56      0.19 o
  12   1   6      172.11      174.69      0.82 o
  13   1   6        0.04       -0.40      0.20 o
  14   1   6        0.51        0.67      0.22 o
  15   1   6       19.14       22.58      0.43 o
  16   1   6        1.27        1.50      0.27 o
  17   1   6       20.54       20.74      0.46 o
  18   1   6        6.92        9.98      0.39 o
 -21   2   6       19.27       19.51      0.51 o
 -20   2   6       28.10       28.28      0.57 o
 -19   2   6       34.20       34.57      0.52 o
 -18   2   6       88.68       90.37      0.71 o
 -17   2   6      114.12      124.08      0.75 o
 -16   2   6      109.55      110.73      0.65 o
 -15   2   6       91.55       91.84      0.52 o
 -14   2   6      233.39      233.84      0.85 o
 -13   2   6        0.03       -0.24      0.12 o
 -12   2   6      256.45      254.07      0.78 o
 -11   2   6      142.57      152.75      0.51 o
 -10   2   6      118.91      131.02      0.45 o
  -9   2   6     1992.87     2009.50      5.05 o
  -8   2   6      563.15      535.07      1.42 o
  -7   2   6       43.92       42.07      0.19 o
  -6   2   6      123.32      141.83      0.44 o
  -5   2   6     1542.93     1612.64      4.11 o
  -4   2   6        9.84        7.09      0.11 o
  -3   2   6      707.31      746.70      1.93 o
  -2   2   6     2505.97     2927.08      7.36 o
  -1   2   6     1579.39     1633.08      4.16 o
   0   2   6      219.79      229.18      0.63 o
   1   2   6      148.43      154.96      0.45 o
   2   2   6      155.56      175.41      0.50 o
   3   2   6      120.21      110.19      0.35 o
   4   2   6      169.19      174.70      0.52 o
   5   2   6       81.24      106.72      0.36 o
   6   2   6       30.27       31.71      0.19 o
   7   2   6      150.14      149.06      0.48 o
   8   2   6      349.71      347.89      0.99 o
   9   2   6       18.50       15.42      0.21 o
  10   2   6        9.29        8.64      0.17 o
  11   2   6      187.53      187.75      0.84 o
  12   2   6        1.18        0.95      0.18 o
  13   2   6      116.72      118.78      0.72 o
  14   2   6        3.33        3.61      0.24 o
  15   2   6       86.81       95.90      0.80 o
  16   2   6        0.14        0.62      0.27 o
  17   2   6       23.12       23.72      0.50 o
 -20   3   6        0.52        0.18      0.30 o
 -19   3   6        4.36        5.63      0.33 o
 -18   3   6       15.04       12.17      0.34 o
 -17   3   6        8.73        9.03      0.25 o
 -16   3   6        5.54        4.68      0.22 o
 -15   3   6       14.67        9.13      0.23 o
 -14   3   6       15.39       16.16      0.27 o
 -13   3   6        6.93        5.41      0.16 o
 -12   3   6       18.42       13.49      0.20 o
 -11   3   6        0.04       -0.34      0.17 o
 -10   3   6      330.86      345.59      1.11 o
  -9   3   6        4.95        5.93      0.13 o
  -8   3   6      523.03      532.11      1.62 o
  -7   3   6      203.08      178.65      0.62 o
  -6   3   6       64.54       58.29      0.27 o
  -5   3   6      334.16      356.87      1.12 o
  -4   3   6       70.67       78.15      0.32 o
  -3   3   6       12.10        6.17      0.09 o
  -2   3   6      215.76      218.31      0.77 o
  -1   3   6       37.06       25.03      0.17 o
   0   3   6        6.05        3.43      0.08 o
   1   3   6      110.29      124.44      0.44 o
   2   3   6       34.32       38.61      0.21 o
   3   3   6      270.91      242.59      0.77 o
   4   3   6      102.35       92.80      0.36 o
   5   3   6      202.54      205.28      0.66 o
   6   3   6       22.11       23.54      0.20 o
   7   3   6       78.73       84.90      0.39 o
   8   3   6      299.82      316.97      1.12 o
   9   3   6      229.31      218.51      0.87 o
  10   3   6      104.59       98.36      0.53 o
  11   3   6       49.36       52.09      0.41 o
  12   3   6      108.94      112.36      0.69 o
  13   3   6        3.92        4.01      0.22 o
  14   3   6      101.28      115.39      0.88 o
  15   3   6        7.69        8.13      0.35 o
  16   3   6       51.11       61.21      0.76 o
 -18   4   6        1.64        2.86      0.40 o
 -17   4   6        1.75        2.44      0.33 o
 -16   4   6        0.58        1.00      0.27 o
 -15   4   6        1.52        1.10      0.23 o
 -14   4   6        4.82        5.97      0.24 o
 -13   4   6        3.65        2.96      0.20 o
 -12   4   6      104.54       98.65      0.66 o
 -11   4   6       48.91       41.04      0.41 o
 -10   4   6        5.50        2.43      0.16 o
  -9   4   6        1.72       -0.28      0.14 o
  -8   4   6       34.21       33.96      0.31 o
  -7   4   6       15.11       14.34      0.20 o
  -6   4   6      146.41      146.00      0.70 o
  -5   4   6      114.88      115.69      0.57 o
  -4   4   6        0.08        0.14      0.10 o
  -3   4   6       34.92       43.10      0.31 o
  -2   4   6        2.95        2.58      0.12 o
  -1   4   6        4.80        3.95      0.14 o
   0   4   6        4.17        1.41      0.12 o
   1   4   6       67.98       63.90      0.41 o
   2   4   6        1.27        0.76      0.13 o
   3   4   6        2.22        1.12      0.15 o
   4   4   6       21.20       19.51      0.31 o
   5   4   6        4.92        5.51      0.18 o
   6   4   6        0.49        0.35      0.16 o
   7   4   6        4.15        2.11      0.17 o
   8   4   6        0.18        0.41      0.17 o
   9   4   6      106.16      100.73      0.68 o
  10   4   6      149.29      142.30      0.92 o
  11   4   6        8.45        9.94      0.32 o
  12   4   6        0.71        0.89      0.29 o
  13   4   6        5.96        5.63      0.39 o
  14   4   6        0.00       -0.73      0.36 o
 -15   5   6       22.82       23.58      0.51 o
 -14   5   6       24.32       28.20      0.51 o
 -13   5   6        2.01        1.83      0.26 o
 -12   5   6       50.62       51.49      0.58 o
 -11   5   6        0.17       -0.48      0.24 o
 -10   5   6       97.53      102.74      0.84 o
  -9   5   6       31.74       30.78      0.44 o
  -8   5   6       49.04       55.62      0.57 o
  -7   5   6       77.32       78.87      0.62 o
  -6   5   6       21.39       26.04      0.36 o
  -5   5   6      151.25      135.60      0.91 o
  -4   5   6        0.54        0.07      0.16 o
  -3   5   6      103.87      102.77      0.77 o
  -2   5   6        0.03       -0.04      0.18 o
  -1   5   6      212.59      198.02      1.21 o
   0   5   6       14.62       17.27      0.35 o
   1   5   6       94.84       88.71      0.69 o
   2   5   6      135.85      137.76      0.92 o
   3   5   6       36.82       37.87      0.45 o
   4   5   6      130.92      129.32      0.93 o
   5   5   6       72.52       67.45      0.67 o
   6   5   6      198.89      197.17      1.30 o
   7   5   6      116.86      108.69      0.93 o
   8   5   6       56.45       54.41      0.63 o
   9   5   6        5.98        5.49      0.26 o
  10   5   6       31.75       37.38      0.58 o
  11   5   6        1.43        1.05      0.30 o
 -10   6   6        0.01       -0.57      0.29 o
  -9   6   6       38.34       40.83      0.62 o
  -8   6   6        8.58        7.44      0.48 o
  -7   6   6       40.53       47.88      0.88 o
  -6   6   6       50.39       56.03      0.61 o
  -5   6   6        9.05        8.50      0.28 o
  -4   6   6        2.35        1.79      0.22 o
  -3   6   6       10.27        9.13      0.30 o
  -2   6   6        1.06        1.03      0.24 o
  -1   6   6       14.52       14.80      0.48 o
   0   6   6       11.54        8.87      0.32 o
   1   6   6       26.38       29.30      0.51 o
   2   6   6        0.08        0.17      0.27 o
   3   6   6       50.48       52.53      0.71 o
   4   6   6        2.02        2.61      0.29 o
   5   6   6       39.30       41.85      0.64 o
   6   6   6       15.67       13.61      0.43 o
 -22   1   7       66.62       73.00      0.83 o
 -21   1   7       16.00       17.21      0.45 o
 -20   1   7      150.97      155.30      1.15 o
 -19   1   7       50.86       52.93      0.61 o
 -18   1   7      161.68      164.62      1.02 o
 -17   1   7       19.41       15.89      0.28 o
 -16   1   7      200.71      192.61      0.85 o
 -15   1   7       16.54       18.98      0.25 o
 -14   1   7      360.63      369.50      1.18 o
 -13   1   7       97.55       85.02      0.38 o
 -12   1   7      482.38      479.69      1.31 o
 -11   1   7        5.61        6.75      0.11 o
 -10   1   7      129.98      140.20      0.46 o
  -9   1   7      245.76      240.23      0.69 o
  -8   1   7      193.13      200.91      0.58 o
  -7   1   7      729.08      841.90      2.08 o
  -6   1   7     2047.26     2040.64      4.87 o
  -5   1   7       65.61       60.66      0.23 o
  -4   1   7      204.21      216.20      0.58 o
  -3   1   7      427.77      424.27      1.05 o
  -2   1   7      385.25      355.36      0.88 o
  -1   1   7      442.16      473.56      1.14 o
   0   1   7      396.40      337.71      0.85 o
   1   1   7      206.91      264.16      0.68 o
   2   1   7      648.69      651.14      1.56 o
   3   1   7      358.03      383.02      0.97 o
   4   1   7      627.17      583.02      1.44 o
   5   1   7        0.51        0.81      0.07 o
   6   1   7     2343.54     2359.42      5.76 o
   7   1   7      108.83      107.83      0.40 o
   8   1   7      542.50      572.26      1.54 o
   9   1   7       79.03       91.31      0.41 o
  10   1   7     1759.35     1706.25      4.89 o
  11   1   7        3.47        2.80      0.19 o
  12   1   7      604.14      614.59      2.37 o
  13   1   7       14.70       10.69      0.27 o
  14   1   7      127.10      118.99      0.84 o
  15   1   7       41.06       45.21      0.59 o
  16   1   7       67.56       67.90      0.72 o
  17   1   7       29.94       36.01      0.60 o
  18   1   7       30.19       35.94      0.69 o
 -21   2   7        8.91       11.14      0.45 o
 -20   2   7        0.10       -0.59      0.30 o
 -19   2   7        0.65       -0.37      0.25 o
 -18   2   7        1.11       -0.46      0.23 o
 -17   2   7        1.44        1.18      0.22 o
 -16   2   7      105.51      107.23      0.66 o
 -15   2   7        2.47        0.99      0.17 o
 -14   2   7       76.41       70.77      0.42 o
 -13   2   7      461.39      454.90      1.41 o
 -12   2   7       13.47        9.52      0.15 o
 -11   2   7      262.25      258.80      0.78 o
 -10   2   7      131.57      127.17      0.44 o
  -9   2   7      128.65      145.61      0.48 o
  -8   2   7      257.11      256.04      0.74 o
  -7   2   7      183.13      158.76      0.50 o
  -6   2   7      406.73      420.11      1.14 o
  -5   2   7     1058.88     1074.74      2.72 o
  -4   2   7      188.11      164.82      0.50 o
  -3   2   7       29.14       16.21      0.13 o
  -2   2   7      120.99      138.87      0.43 o
  -1   2   7      202.40      186.03      0.55 o
   0   2   7        3.89       10.42      0.12 o
   1   2   7        3.70        3.03      0.07 o
   2   2   7       81.14       91.17      0.31 o
   3   2   7        0.51        0.92      0.06 o
   4   2   7        0.03        0.30      0.06 o
   5   2   7        0.03        0.14      0.07 o
   6   2   7       24.94       17.73      0.17 o
   7   2   7       64.68       64.60      0.30 o
   8   2   7      165.51      161.42      0.57 o
   9   2   7       16.56       15.17      0.22 o
  10   2   7      163.40      165.84      0.76 o
  11   2   7      105.70      110.66      0.63 o
  12   2   7        1.46        2.09      0.20 o
  13   2   7        0.57        1.30      0.22 o
  14   2   7        9.14       10.33      0.33 o
  15   2   7        0.84        1.28      0.28 o
  16   2   7       24.63       23.75      0.51 o
  17   2   7        2.33        2.97      0.36 o
 -20   3   7        7.98        8.86      0.37 o
 -19   3   7        6.14        4.66      0.33 o
 -18   3   7       63.90       72.66      0.72 o
 -17   3   7        0.77       -0.23      0.17 o
 -16   3   7       33.68       32.37      0.44 o
 -15   3   7        3.20        2.09      0.19 o
 -14   3   7        5.54        6.01      0.18 o
 -13   3   7       52.85       53.98      0.39 o
 -12   3   7       89.31       77.02      0.42 o
 -11   3   7     1084.82     1123.93      3.50 o
 -10   3   7      638.06      650.38      2.01 o
  -9   3   7      246.79      245.80      0.85 o
  -8   3   7      111.40      120.08      0.48 o
  -7   3   7      188.81      204.20      0.67 o
  -6   3   7       97.96       91.61      0.38 o
  -5   3   7       18.17       14.91      0.16 o
  -4   3   7       19.70       23.43      0.17 o
  -3   3   7       15.07       24.86      0.18 o
  -2   3   7       10.09        8.50      0.12 o
  -1   3   7        2.52        2.11      0.07 o
   0   3   7       14.93       19.59      0.15 o
   1   3   7        7.40        5.57      0.09 o
   2   3   7        5.58        6.49      0.10 o
   3   3   7        1.53        1.61      0.08 o
   4   3   7        2.16        2.76      0.09 o
   5   3   7      200.53      194.91      0.66 o
   6   3   7       99.47      105.95      0.43 o
   7   3   7        7.15        4.47      0.13 o
   8   3   7        4.78        4.64      0.15 o
   9   3   7        0.91       -0.09      0.14 o
  10   3   7       45.40       38.05      0.36 o
  11   3   7       30.63       28.62      0.37 o
  12   3   7        1.55        2.56      0.21 o
  13   3   7       30.04       30.49      0.47 o
  14   3   7        1.20        2.49      0.28 o
  15   3   7       10.83       10.61      0.41 o
 -18   4   7       10.34       14.21      0.52 o
 -17   4   7       56.70       71.54      0.84 o
 -16   4   7       10.62       10.83      0.34 o
 -15   4   7       18.42       18.95      0.39 o
 -14   4   7       25.40       27.63      0.41 o
 -13   4   7       23.00       26.56      0.39 o
 -12   4   7        0.15       -0.35      0.17 o
 -11   4   7      168.09      177.50      0.96 o
 -10   4   7       17.17       12.91      0.24 o
  -9   4   7      225.47      223.73      1.03 o
  -8   4   7      221.00      205.35      0.98 o
  -7   4   7       52.11       49.16      0.37 o
  -6   4   7      291.99      282.20      1.25 o
  -5   4   7       19.95       22.54      0.26 o
  -4   4   7      338.24      311.45      1.32 o
  -3   4   7       29.97       27.74      0.26 o
  -2   4   7       39.18       33.98      0.32 o
  -1   4   7      351.07      351.39      1.47 o
   0   4   7       47.14       37.95      0.32 o
   1   4   7      244.86      245.49      1.08 o
   2   4   7        1.13        0.72      0.14 o
   3   4   7      624.31      615.96      2.62 o
   4   4   7        0.24        0.83      0.19 o
   5   4   7      814.16      835.31      3.25 o
   6   4   7        0.60        2.03      0.17 o
   7   4   7      354.59      356.32      1.58 o
   8   4   7       48.29       43.93      0.44 o
   9   4   7       24.32       19.08      0.36 o
  10   4   7        8.35        7.30      0.27 o
  11   4   7       68.00       77.97      0.76 o
  12   4   7       16.74       16.07      0.48 o
  13   4   7       40.41       41.14      0.72 o
 -15   5   7        0.41        0.39      0.29 o
 -14   5   7        0.70        0.39      0.26 o
 -13   5   7       19.77       20.32      0.41 o
 -12   5   7       41.19       48.32      0.58 o
 -11   5   7        9.54       10.26      0.36 o
 -10   5   7       29.21       28.34      0.51 o
  -9   5   7       57.44       59.20      0.64 o
  -8   5   7       19.49       21.28      0.40 o
  -7   5   7        4.70        3.87      0.21 o
  -6   5   7        8.93        8.62      0.24 o
  -5   5   7        1.21        1.15      0.17 o
  -4   5   7        4.81        4.57      0.20 o
  -3   5   7        4.91        3.15      0.19 o
  -2   5   7       63.82       66.27      0.61 o
  -1   5   7        0.63        1.27      0.21 o
   0   5   7       22.68       23.08      0.40 o
   1   5   7        4.95        5.03      0.24 o
   2   5   7        3.96        4.01      0.21 o
   3   5   7       52.68       48.13      0.53 o
   4   5   7      147.36      150.08      1.09 o
   5   5   7        0.12       -0.32      0.26 o
   6   5   7       16.26       16.48      0.37 o
   7   5   7        4.98        4.64      0.29 o
   8   5   7        0.52        0.81      0.28 o
   9   5   7        0.10        0.07      0.25 o
  10   5   7        4.02        4.61      0.33 o
 -10   6   7        0.00       -0.59      0.29 o
  -9   6   7       37.83       42.37      0.67 o
  -8   6   7        0.66        0.04      0.29 o
  -7   6   7       88.20       97.62      0.88 o
  -6   6   7        2.53        3.11      0.27 o
  -5   6   7       49.32       55.92      0.64 o
  -4   6   7       19.76       22.46      0.46 o
  -3   6   7       53.16       54.76      0.63 o
  -2   6   7        6.91        7.00      0.31 o
  -1   6   7       35.62       34.50      0.57 o
   0   6   7       15.95       12.84      0.47 o
   1   6   7       87.39       89.60      0.88 o
   2   6   7        0.36        0.64      0.29 o
   3   6   7       18.65       13.19      0.44 o
   4   6   7        0.18        0.06      0.31 o
   5   6   7        4.03        4.61      0.34 o
 -23   0   8       69.15       87.66      1.57 o
 -22   0   8        3.10        6.02      0.58 o
 -21   0   8      117.76      128.84      1.43 o
 -20   0   8       10.71       12.58      0.52 o
 -19   0   8       26.89       32.97      0.65 o
 -18   0   8       26.82       28.13      0.57 o
 -17   0   8        3.58        2.09      0.27 o
 -16   0   8       82.69       85.66      0.76 o
 -15   0   8      496.88      511.15      2.33 o
 -14   0   8      173.92      176.26      0.94 o
 -13   0   8       15.57       10.86      0.21 o
 -12   0   8      602.83      612.14      2.31 o
 -11   0   8       11.72       12.61      0.22 o
 -10   0   8        2.35        1.98      0.10 o
  -9   0   8       23.50       18.11      0.22 o
  -8   0   8        1.71        3.72      0.11 o
  -7   0   8      293.01      328.84      1.27 o
  -6   0   8      260.32      241.26      0.96 o
  -5   0   8      416.33      394.15      1.43 o
  -4   0   8       27.84       47.50      0.35 o
  -3   0   8     3102.72     3148.21     10.48 o
  -2   0   8      206.79      182.20      0.70 o
  -1   0   8     2806.13     3045.82      9.69 o
   0   0   8      752.67      860.22      2.84 o
   1   0   8    15316.07    15933.41     52.83 o
   2   0   8        7.91        5.33      0.18 o
   3   0   8     1877.03     1892.95      6.44 o
   4   0   8     1095.10     1064.50      3.89 o
   5   0   8      590.33      594.70      2.27 o
   6   0   8      839.78      869.41      3.19 o
   7   0   8      752.86      747.57      2.80 o
   8   0   8     1166.22     1200.46      4.62 o
   9   0   8      236.35      220.19      1.15 o
  10   0   8      494.81      462.39      2.34 o
  11   0   8        2.78       -0.52      0.26 o
  12   0   8      107.20      109.79      1.00 o
  13   0   8        6.95        5.08      0.37 o
  14   0   8      164.43      167.26      1.58 o
  15   0   8        8.08        6.85      0.45 o
  16   0   8      133.55      145.99      1.55 o
  17   0   8        0.01        0.84      0.46 o
 -22   1   8        1.78        1.23      0.34 o
 -21   1   8        2.86        3.00      0.32 o
 -20   1   8        2.27        2.49      0.31 o
 -19   1   8        4.09        2.94      0.28 o
 -18   1   8        9.30       10.43      0.31 o
 -17   1   8       26.18       21.72      0.33 o
 -16   1   8      139.41      136.70      0.68 o
 -15   1   8      105.33      115.12      0.57 o
 -14   1   8      381.94      362.22      1.20 o
 -13   1   8      159.48      147.63      0.54 o
 -12   1   8      200.71      199.46      0.63 o
 -11   1   8        4.33        4.89      0.10 o
 -10   1   8       30.35       34.48      0.21 o
  -9   1   8      158.19      183.18      0.57 o
  -8   1   8       10.83        8.14      0.11 o
  -7   1   8       66.00       76.26      0.29 o
  -6   1   8      545.08      605.79      1.53 o
  -5   1   8        0.26        2.02      0.07 o
  -4   1   8       53.46       51.17      0.21 o
  -3   1   8      569.98      645.35      1.61 o
  -2   1   8        0.01        0.42      0.06 o
  -1   1   8       27.30       24.62      0.15 o
   0   1   8      670.98      687.87      1.73 o
   1   1   8       97.92      114.18      0.37 o
   2   1   8      258.35      268.58      0.72 o
   3   1   8       25.89       15.11      0.14 o
   4   1   8      313.75      407.67      1.08 o
   5   1   8       61.51       44.93      0.25 o
   6   1   8      168.18      163.56      0.55 o
   7   1   8      414.03      422.57      1.20 o
   8   1   8       22.76       16.49      0.24 o
   9   1   8      231.57      239.14      0.87 o
  10   1   8        1.99        2.76      0.19 o
  11   1   8        2.02        0.41      0.21 o
  12   1   8       16.37       14.27      0.31 o
  13   1   8        0.45        0.20      0.24 o
  14   1   8       18.24       13.38      0.37 o
  15   1   8        8.75        9.35      0.37 o
  16   1   8        3.49        3.35      0.34 o
  17   1   8        2.63        3.02      0.35 o
 -21   2   8        9.92       10.90      0.45 o
 -20   2   8       29.70       31.35      0.60 o
 -19   2   8       23.26       22.18      0.45 o
 -18   2   8       15.63       11.80      0.32 o
 -17   2   8        2.04        2.46      0.22 o
 -16   2   8      124.60      128.33      0.73 o
 -15   2   8       10.37        9.32      0.21 o
 -14   2   8       11.63        7.45      0.20 o
 -13   2   8      219.88      210.24      0.77 o
 -12   2   8      262.61      259.08      0.84 o
 -11   2   8      558.95      584.89      1.58 o
 -10   2   8       83.33       91.28      0.36 o
  -9   2   8      337.92      323.02      0.92 o
  -8   2   8       10.51        8.86      0.12 o
  -7   2   8      361.65      352.52      0.98 o
  -6   2   8      107.58      150.21      0.47 o
  -5   2   8      346.19      335.61      0.92 o
  -4   2   8        1.60        3.22      0.08 o
  -3   2   8       27.40       13.63      0.13 o
  -2   2   8       79.77       64.16      0.25 o
  -1   2   8        5.90        5.68      0.08 o
   0   2   8      274.48      237.71      0.67 o
   1   2   8        1.49        0.28      0.06 o
   2   2   8       91.87       73.69      0.28 o
   3   2   8      201.07      198.80      0.58 o
   4   2   8      597.97      593.83      1.52 o
   5   2   8      420.49      431.21      1.17 o
   6   2   8      310.07      327.90      0.94 o
   7   2   8      657.85      654.94      1.84 o
   8   2   8        1.49        2.22      0.13 o
   9   2   8        6.97        4.50      0.19 o
  10   2   8      236.85      242.79      1.08 o
  11   2   8       95.05       90.81      0.61 o
  12   2   8       95.72      105.99      0.73 o
  13   2   8        7.98        8.21      0.31 o
  14   2   8      159.89      177.65      1.19 o
  15   2   8        0.90        1.98      0.33 o
  16   2   8       13.76       17.84      0.48 o
 -20   3   8       13.37       11.77      0.42 o
 -19   3   8        6.10        6.14      0.34 o
 -18   3   8       45.00       43.73      0.55 o
 -17   3   8        5.91        5.13      0.22 o
 -16   3   8       97.72       98.94      0.69 o
 -15   3   8        6.24        3.04      0.19 o
 -14   3   8       29.92       28.59      0.34 o
 -13   3   8       76.62       74.11      0.47 o
 -12   3   8       38.26       35.49      0.32 o
 -11   3   8       22.50       21.61      0.26 o
 -10   3   8      559.43      556.41      1.74 o
  -9   3   8        7.30        4.93      0.13 o
  -8   3   8      313.88      293.68      0.94 o
  -7   3   8        3.71        3.55      0.10 o
  -6   3   8      156.68      152.65      0.54 o
  -5   3   8        0.64        0.48      0.09 o
  -4   3   8      410.86      411.73      1.21 o
  -3   3   8      348.19      406.08      1.19 o
  -2   3   8      405.29      395.87      1.12 o
  -1   3   8       53.31       48.50      0.23 o
   0   3   8       67.44       77.87      0.30 o
   1   3   8       11.54       14.38      0.15 o
   2   3   8      319.73      305.08      0.89 o
   3   3   8        9.30        9.81      0.12 o
   4   3   8       32.57       33.29      0.23 o
   5   3   8      185.81      188.64      0.66 o
   6   3   8      157.40      164.40      0.65 o
   7   3   8       20.43       20.43      0.25 o
   8   3   8      143.08      140.93      0.66 o
   9   3   8       28.48       26.45      0.32 o
  10   3   8       23.68       23.46      0.34 o
  11   3   8      100.72       99.70      0.68 o
  12   3   8       21.39       19.51      0.38 o
  13   3   8      124.55      134.62      0.97 o
  14   3   8       23.98       30.68      0.59 o
  15   3   8       32.03       35.09      0.66 o
 -18   4   8        4.55        4.57      0.41 o
 -17   4   8        0.17       -0.65      0.32 o
 -16   4   8        1.63        0.64      0.27 o
 -15   4   8       10.51        8.95      0.30 o
 -14   4   8        5.00        3.56      0.23 o
 -13   4   8        1.26        0.38      0.18 o
 -12   4   8       28.04       26.45      0.38 o
 -11   4   8        1.55        1.19      0.18 o
 -10   4   8        8.00        7.33      0.21 o
  -9   4   8       35.27       33.80      0.34 o
  -8   4   8        0.18       -0.30      0.15 o
  -7   4   8        0.12        0.98      0.14 o
  -6   4   8        7.75        5.54      0.16 o
  -5   4   8       12.70        8.99      0.19 o
  -4   4   8      111.04      128.81      0.67 o
  -3   4   8       44.76       45.21      0.36 o
  -2   4   8      115.58      113.99      0.61 o
  -1   4   8        1.12        1.74      0.13 o
   0   4   8        0.62       -0.25      0.13 o
   1   4   8       10.94        7.91      0.16 o
   2   4   8       18.83       13.17      0.26 o
   3   4   8        2.93        2.12      0.15 o
   4   4   8       13.71       12.38      0.26 o
   5   4   8       54.12       59.11      0.49 o
   6   4   8       13.74       11.37      0.33 o
   7   4   8       13.67       15.95      0.30 o
   8   4   8        2.21        1.19      0.21 o
   9   4   8       19.03       16.81      0.35 o
  10   4   8        4.32        4.60      0.29 o
  11   4   8        0.96        0.43      0.30 o
  12   4   8       17.32       15.73      0.46 o
  13   4   8        6.51        5.43      0.45 o
 -15   5   8        1.41        1.84      0.29 o
 -14   5   8       38.59       43.22      0.63 o
 -13   5   8        5.11        6.03      0.29 o
 -12   5   8        9.31        6.86      0.31 o
 -11   5   8       20.03       22.91      0.54 o
 -10   5   8       16.57       17.45      0.53 o
  -9   5   8       22.47       28.21      0.51 o
  -8   5   8       37.72       41.32      0.48 o
  -7   5   8       13.06       14.14      0.32 o
  -6   5   8       69.16       66.73      0.59 o
  -5   5   8        8.08        9.60      0.26 o
  -4   5   8       83.57       75.89      0.64 o
  -3   5   8        4.11        2.35      0.21 o
  -2   5   8      115.60      115.18      0.80 o
  -1   5   8        0.59        1.66      0.23 o
   0   5   8      143.25      137.95      0.95 o
   1   5   8       80.50       73.72      0.70 o
   2   5   8      109.15      103.66      0.79 o
   3   5   8       87.82       88.23      0.75 o
   4   5   8       92.61       93.78      0.81 o
   5   5   8       51.94       56.78      0.64 o
   6   5   8       77.76       73.69      0.78 o
   7   5   8       32.11       33.20      0.62 o
   8   5   8        7.30        8.98      0.35 o
   9   5   8       54.78       57.67      0.75 o
  -9   6   8       39.20       42.72      0.72 o
  -8   6   8       11.63       11.32      0.40 o
  -7   6   8       23.13       26.04      0.55 o
  -6   6   8        2.27        4.80      0.31 o
  -5   6   8        2.77        1.60      0.28 o
  -4   6   8       16.22       18.51      0.50 o
  -3   6   8       24.79       27.67      0.52 o
  -2   6   8        6.60       10.18      0.35 o
  -1   6   8       23.16       24.40      0.52 o
   0   6   8       17.57       19.03      0.50 o
   1   6   8        8.18        9.23      0.37 o
   2   6   8       76.20       76.41      0.86 o
   3   6   8       18.08       19.65      0.58 o
   4   6   8       58.55       65.05      0.83 o
 -22   1   9        0.17       -0.61      0.31 o
 -21   1   9       12.95       12.14      0.41 o
 -20   1   9        0.07       -0.54      0.27 o
 -19   1   9        0.85       -0.48      0.24 o
 -18   1   9       51.56       48.10      0.54 o
 -17   1   9      131.21      125.80      0.75 o
 -16   1   9       41.02       38.42      0.39 o
 -15   1   9       88.40       90.47      0.53 o
 -14   1   9       62.92       56.72      0.37 o
 -13   1   9      139.76      140.80      0.54 o
 -12   1   9      192.78      205.12      0.65 o
 -11   1   9        3.74        1.31      0.09 o
 -10   1   9      137.13      129.02      0.45 o
  -9   1   9        4.80        5.09      0.10 o
  -8   1   9      102.86       83.32      0.33 o
  -7   1   9      462.10      422.26      1.14 o
  -6   1   9      701.86      753.16      1.90 o
  -5   1   9      817.12      756.24      1.87 o
  -4   1   9      136.25      140.13      0.45 o
  -3   1   9      621.01      635.88      1.63 o
  -2   1   9      461.58      469.94      1.25 o
  -1   1   9     2204.05     2223.27      5.45 o
   0   1   9      185.93      232.08      0.68 o
   1   1   9     1310.48     1418.62      3.46 o
   2   1   9      371.78      359.85      0.96 o
   3   1   9      599.25      566.42      1.47 o
   4   1   9        2.05        2.06      0.09 o
   5   1   9      225.23      224.97      0.71 o
   6   1   9       62.25       59.96      0.32 o
   7   1   9      206.79      214.35      0.75 o
   8   1   9      418.79      421.56      1.38 o
   9   1   9      632.34      606.83      2.07 o
  10   1   9       15.58       12.97      0.28 o
  11   1   9       72.44       76.55      0.59 o
  12   1   9       96.95       94.98      0.73 o
  13   1   9       56.68       61.03      0.64 o
  14   1   9       59.09       56.17      0.67 o
  15   1   9       30.01       30.11      0.56 o
  16   1   9       18.24       13.80      0.45 o
 -21   2   9       55.65       53.51      0.80 o
 -20   2   9       14.97       12.49      0.43 o
 -19   2   9       38.86       33.23      0.55 o
 -18   2   9        2.06       -0.06      0.25 o
 -17   2   9        9.46        6.43      0.27 o
 -16   2   9      153.02      151.50      0.85 o
 -15   2   9       34.46       33.31      0.37 o
 -14   2   9      146.11      147.97      0.67 o
 -13   2   9      724.66      735.27      2.20 o
 -12   2   9        6.98        4.59      0.14 o
 -11   2   9       66.45       69.60      0.33 o
 -10   2   9        9.10        7.10      0.12 o
  -9   2   9        0.97       -0.20      0.10 o
  -8   2   9      181.33      179.93      0.57 o
  -7   2   9       55.37       48.90      0.25 o
  -6   2   9      622.93      640.78      1.65 o
  -5   2   9        6.01        6.50      0.10 o
  -4   2   9      523.65      503.17      1.34 o
  -3   2   9        6.24        4.03      0.10 o
  -2   2   9      667.32      709.66      1.81 o
  -1   2   9       24.97       25.46      0.19 o
   0   2   9      795.22      815.74      2.07 o
   1   2   9       22.74       24.72      0.18 o
   2   2   9      738.47      711.68      1.83 o
   3   2   9      133.02      119.71      0.41 o
   4   2   9       77.60       75.12      0.32 o
   5   2   9        1.08        0.09      0.10 o
   6   2   9      143.28      136.34      0.52 o
   7   2   9      110.93      109.77      0.50 o
   8   2   9      732.07      724.02      2.46 o
   9   2   9       42.54       34.82      0.38 o
  10   2   9      234.88      223.46      1.07 o
  11   2   9        9.78        9.11      0.27 o
  12   2   9       24.18       28.00      0.48 o
  13   2   9        0.11        0.25      0.28 o
  14   2   9       18.38       19.99      0.47 o
  15   2   9       19.39       20.60      0.49 o
 -20   3   9        7.73        8.42      0.38 o
 -19   3   9       26.30       29.25      0.57 o
 -18   3   9       29.18       34.70      0.55 o
 -17   3   9       71.36       71.59      0.58 o
 -16   3   9      157.69      163.45      0.94 o
 -15   3   9       24.63       16.97      0.28 o
 -14   3   9        5.28        2.84      0.18 o
 -13   3   9       14.09       11.92      0.22 o
 -12   3   9       11.27        5.88      0.18 o
 -11   3   9      250.40      264.75      1.03 o
 -10   3   9       63.63       62.11      0.39 o
  -9   3   9       21.60       23.38      0.22 o
  -8   3   9        0.48        0.03      0.09 o
  -7   3   9       95.48       88.73      0.38 o
  -6   3   9        3.27        3.89      0.09 o
  -5   3   9       16.96       13.67      0.15 o
  -4   3   9        2.49        0.75      0.07 o
  -3   3   9      328.48      329.68      0.98 o
  -2   3   9        0.85       -0.03      0.10 o
  -1   3   9      318.42      297.96      0.86 o
   0   3   9        5.51        4.30      0.10 o
   1   3   9      386.42      386.03      1.14 o
   2   3   9       38.64       42.39      0.26 o
   3   3   9      339.39      329.26      1.05 o
   4   3   9       36.42       39.61      0.39 o
   5   3   9      930.41      936.16      2.95 o
   6   3   9       98.63       92.22      0.50 o
   7   3   9       23.17       20.00      0.27 o
   8   3   9       55.73       65.76      0.45 o
   9   3   9        0.46        0.45      0.16 o
  10   3   9       30.86       28.77      0.38 o
  11   3   9        0.30        0.29      0.20 o
  12   3   9       69.28       78.10      0.73 o
  13   3   9       10.37       12.73      0.46 o
  14   3   9        2.65        2.03      0.35 o
 -18   4   9       11.80       14.04      0.58 o
 -17   4   9       35.82       39.62      0.70 o
 -16   4   9        5.93        8.34      0.35 o
 -15   4   9       13.64       11.06      0.35 o
 -14   4   9        0.01       -0.42      0.21 o
 -13   4   9        7.16        3.74      0.22 o
 -12   4   9      100.88      110.54      0.72 o
 -11   4   9       15.37       12.73      0.26 o
 -10   4   9      147.96      156.38      0.85 o
  -9   4   9       21.97       17.27      0.27 o
  -8   4   9       89.87       91.75      0.56 o
  -7   4   9      299.32      279.02      1.29 o
  -6   4   9        0.79        0.23      0.12 o
  -5   4   9      133.42      134.80      0.72 o
  -4   4   9       23.98       24.24      0.30 o
  -3   4   9      416.70      376.00      1.59 o
  -2   4   9        5.84        5.25      0.17 o
  -1   4   9      119.56      113.74      0.65 o
   0   4   9       46.86       53.15      0.40 o
   1   4   9        4.11        2.09      0.17 o
   2   4   9      169.87      157.12      0.81 o
   3   4   9        7.46        5.60      0.21 o
   4   4   9      562.60      579.00      2.36 o
   5   4   9       56.95       67.44      0.51 o
   6   4   9      261.41      268.89      1.33 o
   7   4   9        9.87        6.86      0.24 o
   8   4   9       97.30      105.48      0.75 o
   9   4   9        1.76        3.11      0.28 o
  10   4   9       91.86       88.77      0.87 o
  11   4   9        0.41        0.86      0.34 o
  12   4   9       69.89       76.00      1.00 o
 -15   5   9        9.41        7.82      0.34 o
 -14   5   9        0.54        0.03      0.28 o
 -13   5   9        9.79        9.51      0.34 o
 -12   5   9        1.94        1.68      0.23 o
 -11   5   9       31.83       33.40      0.49 o
 -10   5   9       27.92       35.73      0.59 o
  -9   5   9      113.46      124.98      1.03 o
  -8   5   9        0.25        0.72      0.22 o
  -7   5   9        7.50        7.92      0.27 o
  -6   5   9        2.14        1.87      0.22 o
  -5   5   9       22.45       24.87      0.41 o
  -4   5   9        3.96        3.41      0.22 o
  -3   5   9       73.56       71.76      0.65 o
  -2   5   9        9.02        7.84      0.27 o
  -1   5   9        9.58       11.32      0.28 o
   0   5   9       53.89       56.53      0.57 o
   1   5   9       93.39       93.77      0.77 o
   2   5   9       14.54       10.87      0.34 o
   3   5   9      118.07      130.90      0.98 o
   4   5   9        1.79        1.74      0.27 o
   5   5   9       20.63       25.24      0.55 o
   6   5   9       18.08       17.54      0.48 o
   7   5   9        8.79       10.21      0.41 o
   8   5   9       11.40       12.17      0.45 o
   9   5   9        1.30        0.94      0.37 o
  -8   6   9       33.62       33.99      0.68 o
  -7   6   9        0.02       -0.64      0.32 o
  -6   6   9       96.52      110.32      1.07 o
  -5   6   9        2.51        3.03      0.33 o
  -4   6   9       57.20       67.49      0.78 o
  -3   6   9        6.44        8.64      0.36 o
  -2   6   9       60.46       62.15      0.72 o
  -1   6   9        1.39        0.60      0.28 o
   0   6   9       59.14       63.61      0.74 o
   1   6   9        0.17        0.09      0.29 o
   2   6   9       11.26       14.08      0.44 o
 -22   0  10        0.73       -0.01      0.49 o
 -21   0  10       12.47       14.35      0.56 o
 -20   0  10        2.57        3.04      0.41 o
 -19   0  10       10.68       10.87      0.46 o
 -18   0  10        9.84        5.40      0.36 o
 -17   0  10       11.39       10.12      0.36 o
 -16   0  10      141.98      154.94      1.16 o
 -15   0  10      183.75      158.54      1.09 o
 -14   0  10      532.30      489.56      2.17 o
 -13   0  10        3.69        5.96      0.19 o
 -12   0  10      314.58      316.42      1.34 o
 -11   0  10      907.72      922.01      3.39 o
 -10   0  10       87.07      107.81      0.58 o
  -9   0  10      269.03      279.30      1.17 o
  -8   0  10       44.28       38.88      0.32 o
  -7   0  10       15.35       12.83      0.21 o
  -6   0  10      251.08      272.96      1.12 o
  -5   0  10      195.36      205.59      0.88 o
  -4   0  10      382.41      337.64      1.28 o
  -3   0  10       16.98       10.98      0.21 o
  -2   0  10     2420.22     2539.08      8.46 o
  -1   0  10      177.78      187.10      0.80 o
   0   0  10     1605.95     1645.73      5.55 o
   1   0  10      430.67      440.30      1.60 o
   2   0  10      209.09      156.16      0.82 o
   3   0  10      775.82      760.65      2.97 o
   4   0  10      142.54      126.60      0.67 o
   5   0  10      305.56      308.17      1.34 o
   6   0  10       57.26       50.12      0.45 o
   7   0  10      426.72      425.63      1.99 o
   8   0  10      112.50      117.18      0.85 o
   9   0  10      355.35      327.30      1.89 o
  10   0  10       74.39       68.99      0.77 o
  11   0  10        2.15        1.07      0.30 o
  12   0  10       15.21        9.51      0.44 o
  13   0  10        1.80        0.67      0.38 o
  14   0  10        0.86       -0.80      0.40 o
  15   0  10        0.01       -0.84      0.42 o
  16   0  10       16.00       18.72      0.77 o
 -22   1  10       23.14       22.16      0.52 o
 -21   1  10        4.85        3.67      0.34 o
 -20   1  10        4.97        4.36      0.32 o
 -19   1  10       20.18       18.60      0.41 o
 -18   1  10       16.58       14.40      0.35 o
 -17   1  10        3.47        0.63      0.22 o
 -16   1  10       16.77       12.51      0.26 o
 -15   1  10      426.37      433.74      1.57 o
 -14   1  10       70.73       71.30      0.42 o
 -13   1  10      454.91      443.35      1.38 o
 -12   1  10      262.05      266.31      0.83 o
 -11   1  10       50.99       45.69      0.26 o
 -10   1  10       12.33       11.08      0.14 o
  -9   1  10        2.32        2.07      0.10 o
  -8   1  10      639.62      696.82      1.84 o
  -7   1  10      305.15      339.07      0.95 o
  -6   1  10      404.70      411.76      1.11 o
  -5   1  10       30.69       44.77      0.23 o
  -4   1  10      265.74      267.22      0.76 o
  -3   1  10      757.29      784.13      2.01 o
  -2   1  10      307.99      330.82      0.93 o
  -1   1  10     1057.13     1146.36      2.86 o
   0   1  10       58.29       76.91      0.32 o
   1   1  10      607.56      647.36      1.67 o
   2   1  10      219.23      219.87      0.67 o
   3   1  10       23.75       18.29      0.18 o
   4   1  10      246.12      235.16      0.73 o
   5   1  10        1.75        2.26      0.11 o
   6   1  10      561.29      550.46      1.67 o
   7   1  10        6.73        4.36      0.19 o
   8   1  10      250.40      236.46      0.96 o
   9   1  10        0.37       -0.37      0.18 o
  10   1  10      210.69      200.43      1.03 o
  11   1  10        0.71       -0.10      0.23 o
  12   1  10        4.71        4.73      0.28 o
  13   1  10        8.31        6.88      0.34 o
  14   1  10       21.61       17.47      0.44 o
  15   1  10        4.42        3.52      0.36 o
 -21   2  10        4.44        4.93      0.41 o
 -20   2  10       24.38       24.19      0.55 o
 -19   2  10        5.43        2.37      0.31 o
 -18   2  10       92.05       94.10      0.76 o
 -17   2  10        4.17        2.13      0.25 o
 -16   2  10       19.95       22.19      0.36 o
 -15   2  10        0.03       -0.32      0.16 o
 -14   2  10       38.53       38.47      0.35 o
 -13   2  10       84.15       89.86      0.49 o
 -12   2  10      401.40      404.20      1.29 o
 -11   2  10        2.02        1.21      0.11 o
 -10   2  10      380.81      400.81      1.15 o
  -9   2  10      218.58      237.99      0.74 o
  -8   2  10     1248.98     1202.41      3.09 o
  -7   2  10      136.95      111.83      0.41 o
  -6   2  10      769.30      784.56      2.01 o
  -5   2  10      189.73      222.09      0.66 o
  -4   2  10     1685.55     1719.95      4.33 o
  -3   2  10      263.52      237.83      0.71 o
  -2   2  10      138.47      157.86      0.51 o
  -1   2  10      804.76      791.47      2.06 o
   0   2  10       41.89       45.93      0.25 o
   1   2  10      170.52      179.72      0.56 o
   2   2  10      190.14      205.35      0.63 o
   3   2  10     1150.53     1078.15      2.71 o
   4   2  10      199.42      222.72      0.72 o
   5   2  10       78.93       80.74      0.38 o
   6   2  10       41.60       39.74      0.31 o
   7   2  10      192.66      189.38      0.83 o
   8   2  10        0.45       -0.21      0.19 o
   9   2  10      129.62      128.83      0.74 o
  10   2  10        0.63        0.93      0.21 o
  11   2  10       95.58      100.86      0.76 o
  12   2  10        5.65        5.00      0.31 o
  13   2  10       43.23       39.37      0.61 o
  14   2  10        1.66        1.98      0.33 o
  15   2  10       17.24       20.65      0.54 o
 -20   3  10        0.28       -0.44      0.33 o
 -19   3  10       45.34       50.38      0.70 o
 -18   3  10        0.02        0.43      0.27 o
 -17   3  10       30.61       32.59      0.45 o
 -16   3  10       17.59       15.20      0.30 o
 -15   3  10        1.69       -0.34      0.17 o
 -14   3  10       12.70       10.93      0.25 o
 -13   3  10       80.28       71.91      0.47 o
 -12   3  10       66.87       55.51      0.41 o
 -11   3  10      221.83      232.56      0.94 o
 -10   3  10      118.57      105.94      0.54 o
  -9   3  10      297.10      288.08      1.01 o
  -8   3  10       40.99       30.22      0.24 o
  -7   3  10      248.12      243.62      0.81 o
  -6   3  10        0.02       -0.21      0.11 o
  -5   3  10      551.02      591.75      1.70 o
  -4   3  10        0.71       -0.25      0.13 o
  -3   3  10      904.82      897.04      2.50 o
  -2   3  10      197.61      203.72      0.68 o
  -1   3  10      614.26      632.28      1.78 o
   0   3  10       60.29       61.28      0.31 o
   1   3  10      334.07      314.38      1.02 o
   2   3  10      103.32      106.33      0.46 o
   3   3  10      730.41      736.85      2.24 o
   4   3  10      178.14      177.00      0.74 o
   5   3  10      796.55      836.49      2.73 o
   6   3  10        5.15        5.69      0.18 o
   7   3  10      146.02      148.77      0.75 o
   8   3  10       40.11       37.70      0.39 o
   9   3  10      104.04      108.27      0.70 o
  10   3  10       52.34       57.33      0.52 o
  11   3  10       50.03       49.25      0.54 o
  12   3  10       72.47       82.56      0.77 o
  13   3  10       29.37       36.94      0.60 o
 -18   4  10        0.61        1.14      0.41 o
 -17   4  10        4.01        3.65      0.37 o
 -16   4  10       34.65       34.87      0.58 o
 -15   4  10       19.48       22.13      0.43 o
 -14   4  10        0.38        0.15      0.21 o
 -13   4  10        1.56        0.25      0.21 o
 -12   4  10        0.12       -0.40      0.20 o
 -11   4  10        9.32        6.76      0.24 o
 -10   4  10        2.61        1.82      0.19 o
  -9   4  10       36.46       35.63      0.36 o
  -8   4  10        7.03        8.15      0.19 o
  -7   4  10        0.73       -0.34      0.17 o
  -6   4  10       24.74       23.84      0.34 o
  -5   4  10        3.12        0.95      0.13 o
  -4   4  10        1.27        2.33      0.17 o
  -3   4  10        4.75        5.21      0.18 o
  -2   4  10        0.35        1.56      0.15 o
  -1   4  10        1.48        1.04      0.14 o
   0   4  10      106.24      101.87      0.61 o
   1   4  10        1.48        0.40      0.15 o
   2   4  10       31.69       30.75      0.33 o
   3   4  10        2.35        1.10      0.21 o
   4   4  10       11.47       11.67      0.26 o
   5   4  10        0.18       -0.43      0.22 o
   6   4  10        0.63        0.57      0.19 o
   7   4  10       19.97       23.23      0.39 o
   8   4  10       12.40       12.49      0.35 o
   9   4  10        0.88       -0.32      0.31 o
  10   4  10        0.00       -0.27      0.32 o
  11   4  10        3.42        3.07      0.43 o
 -14   5  10        2.98        1.18      0.33 o
 -13   5  10       11.00        8.94      0.37 o
 -12   5  10       19.73       21.68      0.48 o
 -11   5  10       31.68       35.24      0.58 o
 -10   5  10        4.73        5.97      0.32 o
  -9   5  10       55.67       53.99      0.72 o
  -8   5  10        0.31       -0.08      0.26 o
  -7   5  10       49.19       54.38      0.63 o
  -6   5  10        2.64        0.37      0.22 o
  -5   5  10       55.86       50.98      0.54 o
  -4   5  10        2.67        1.04      0.21 o
  -3   5  10       37.64       42.04      0.50 o
  -2   5  10        0.67       -0.23      0.22 o
  -1   5  10      107.10      109.09      0.84 o
   0   5  10       27.31       27.66      0.77 o
   1   5  10      187.24      183.33      1.18 o
   2   5  10       57.58       62.57      0.67 o
   3   5  10      170.70      185.70      1.37 o
   4   5  10       44.18       48.17      0.70 o
   5   5  10      101.27      112.13      1.11 o
   6   5  10       27.18       32.58      0.70 o
   7   5  10       47.42       50.86      0.80 o
  -7   6  10        5.65        5.45      0.40 o
  -6   6  10       15.74       17.82      0.53 o
  -5   6  10        4.97        5.10      0.38 o
  -4   6  10       22.38       23.42      0.53 o
  -3   6  10        0.52        1.26      0.30 o
  -2   6  10       14.65       19.01      0.54 o
  -1   6  10        1.96        1.02      0.31 o
   0   6  10        2.10        1.45      0.32 o
 -22   1  11        0.30       -0.67      0.34 o
 -21   1  11       32.70       34.49      0.62 o
 -20   1  11        6.73        3.46      0.32 o
 -19   1  11        0.01       -0.49      0.25 o
 -18   1  11       29.76       31.49      0.49 o
 -17   1  11      143.76      137.94      0.90 o
 -16   1  11       12.87       11.86      0.26 o
 -15   1  11       38.86       37.68      0.38 o
 -14   1  11        5.58        6.32      0.19 o
 -13   1  11      293.66      280.45      0.98 o
 -12   1  11       65.42       59.35      0.34 o
 -11   1  11      124.76      123.70      0.48 o
 -10   1  11      122.88      128.88      0.48 o
  -9   1  11      279.52      276.01      0.84 o
  -8   1  11      171.10      183.85      0.61 o
  -7   1  11      364.41      359.97      1.02 o
  -6   1  11      201.98      184.06      0.58 o
  -5   1  11      141.95      148.30      0.50 o
  -4   1  11      142.81      152.06      0.51 o
  -3   1  11       92.94       88.25      0.36 o
  -2   1  11      950.13      924.55      2.42 o
  -1   1  11      114.82      127.77      0.46 o
   0   1  11      336.35      318.94      0.92 o
   1   1  11       25.70       30.40      0.22 o
   2   1  11      182.56      187.41      0.61 o
   3   1  11        8.80        7.25      0.13 o
   4   1  11      156.74      146.35      0.55 o
   5   1  11       11.74        6.25      0.16 o
   6   1  11      278.55      271.73      1.02 o
   7   1  11        8.38        6.74      0.21 o
   8   1  11      152.30      145.61      0.78 o
   9   1  11       33.81       26.32      0.39 o
  10   1  11       16.91       14.93      0.33 o
  11   1  11        0.05       -0.46      0.23 o
  12   1  11       19.48       17.39      0.42 o
  13   1  11        0.13       -0.58      0.29 o
  14   1  11       22.42       23.47      0.55 o
  15   1  11        0.08       -0.42      0.36 o
 -21   2  11        0.87       -0.25      0.36 o
 -20   2  11        2.11        0.29      0.34 o
 -19   2  11       26.63       23.90      0.56 o
 -18   2  11        2.38        2.99      0.30 o
 -17   2  11      235.49      240.34      1.34 o
 -16   2  11       97.20       96.71      0.68 o
 -15   2  11       64.02       63.44      0.51 o
 -14   2  11      186.25      176.64      0.83 o
 -13   2  11       27.61       30.04      0.32 o
 -12   2  11      115.73      108.06      0.51 o
 -11   2  11      136.17      133.99      0.55 o
 -10   2  11      160.54      160.42      0.60 o
  -9   2  11      266.28      287.25      0.88 o
  -8   2  11      153.40      151.21      0.53 o
  -7   2  11      418.81      426.93      1.19 o
  -6   2  11      237.24      232.68      0.72 o
  -5   2  11     1009.17     1020.87      2.61 o
  -4   2  11        2.62       -0.23      0.12 o
  -3   2  11     1255.99     1260.74      3.27 o
  -2   2  11       45.14       47.47      0.29 o
  -1   2  11     1688.71     1661.94      4.25 o
   0   2  11      243.20      257.05      0.78 o
   1   2  11      349.11      353.00      1.00 o
   2   2  11       62.26       58.60      0.31 o
   3   2  11      100.02       94.82      0.42 o
   4   2  11      390.28      367.32      1.17 o
   5   2  11      377.72      362.56      1.24 o
   6   2  11       37.90       29.86      0.35 o
   7   2  11      429.62      441.44      1.73 o
   8   2  11        6.40        3.40      0.22 o
   9   2  11      118.08      120.43      0.76 o
  10   2  11       17.63       13.52      0.33 o
  11   2  11       44.94       50.33      0.60 o
  12   2  11       15.69       12.28      0.39 o
  13   2  11       34.10       36.16      0.62 o
  14   2  11       10.71       11.32      0.45 o
 -20   3  11        6.19        4.46      0.39 o
 -19   3  11       46.42       52.43      0.74 o
 -18   3  11       14.06       16.50      0.42 o
 -17   3  11       49.70       57.10      0.60 o
 -16   3  11        8.04        5.26      0.23 o
 -15   3  11       27.55       20.60      0.35 o
 -14   3  11      234.66      238.23      1.19 o
 -13   3  11       18.42       16.91      0.29 o
 -12   3  11      123.66      124.74      0.67 o
 -11   3  11       37.03       34.80      0.34 o
 -10   3  11      247.92      276.35      1.07 o
  -9   3  11       19.25       15.49      0.22 o
  -8   3  11       87.20       92.82      0.44 o
  -7   3  11       13.27        9.47      0.15 o
  -6   3  11      131.25      123.39      0.50 o
  -5   3  11       13.29       14.22      0.23 o
  -4   3  11        0.17        1.33      0.11 o
  -3   3  11        8.32        9.33      0.15 o
  -2   3  11       63.60       62.10      0.34 o
  -1   3  11       36.75       30.76      0.26 o
   0   3  11       56.52       49.63      0.38 o
   1   3  11      462.04      464.77      1.49 o
   2   3  11      689.48      683.92      2.19 o
   3   3  11       20.02       19.22      0.33 o
   4   3  11      258.09      258.64      1.04 o
   5   3  11       40.40       46.31      0.39 o
   6   3  11        5.67        7.61      0.21 o
   7   3  11       18.67       16.20      0.35 o
   8   3  11       12.82       10.06      0.31 o
   9   3  11        0.14       -0.41      0.21 o
  10   3  11        0.48       -0.47      0.23 o
  11   3  11        2.68        0.69      0.27 o
  12   3  11        4.24        4.51      0.34 o
 -17   4  11        0.02        0.56      0.33 o
 -16   4  11       11.37       12.45      0.44 o
 -15   4  11        0.20        0.14      0.23 o
 -14   4  11        4.01        1.85      0.24 o
 -13   4  11       25.48       27.44      0.43 o
 -12   4  11       41.79       42.10      0.47 o
 -11   4  11      122.08      146.95      0.90 o
 -10   4  11      110.23      107.42      0.70 o
  -9   4  11       96.43      115.41      0.71 o
  -8   4  11       96.01       88.01      0.56 o
  -7   4  11      155.20      154.33      0.79 o
  -6   4  11      193.63      190.57      0.95 o
  -5   4  11      251.45      246.69      1.14 o
  -4   4  11      415.22      386.34      1.63 o
  -3   4  11       85.92      100.47      0.64 o
  -2   4  11      181.24      181.23      0.92 o
  -1   4  11      280.85      284.09      1.32 o
   0   4  11       87.26       82.60      0.53 o
   1   4  11      295.42      304.14      1.31 o
   2   4  11       28.36       26.47      0.36 o
   3   4  11      325.04      327.74      1.50 o
   4   4  11       67.89       65.14      0.53 o
   5   4  11      114.15      125.91      0.82 o
   6   4  11        8.45        7.73      0.27 o
   7   4  11       84.97      103.68      0.91 o
   8   4  11       21.53       22.02      0.52 o
   9   4  11       24.43       24.46      0.60 o
  10   4  11       52.10       57.70      0.90 o
 -14   5  11        0.49       -0.68      0.34 o
 -13   5  11        0.01       -0.59      0.30 o
 -12   5  11       12.92       11.76      0.52 o
 -11   5  11       10.03        7.04      0.35 o
 -10   5  11       22.68       21.24      0.58 o
  -9   5  11        9.81        9.82      0.37 o
  -8   5  11        2.19        2.20      0.28 o
  -7   5  11       11.84       12.29      0.35 o
  -6   5  11        2.39        1.41      0.24 o
  -5   5  11        3.97        3.74      0.26 o
  -4   5  11        1.69        0.69      0.22 o
  -3   5  11        0.75        0.16      0.22 o
  -2   5  11        0.00       -0.45      0.23 o
  -1   5  11       30.29       25.83      0.50 o
   0   5  11       62.68       65.38      0.66 o
   1   5  11        0.04       -0.56      0.28 o
   2   5  11       26.69       26.33      0.55 o
   3   5  11        0.60        1.09      0.32 o
   4   5  11       36.59       39.98      0.75 o
   5   5  11        0.95        1.60      0.39 o
   6   5  11       34.48       36.96      0.73 o
 -22   0  12       43.60       43.35      1.04 o
 -21   0  12        1.26        0.15      0.44 o
 -20   0  12        2.89        1.99      0.42 o
 -19   0  12       45.27       45.26      0.80 o
 -18   0  12       29.86       36.30      0.67 o
 -17   0  12       62.89       64.53      0.80 o
 -16   0  12       15.70       11.91      0.40 o
 -15   0  12      630.20      625.61      3.44 o
 -14   0  12       82.31       76.78      0.72 o
 -13   0  12      693.50      678.97      3.06 o
 -12   0  12       52.97       54.76      0.48 o
 -11   0  12        5.16        5.72      0.19 o
 -10   0  12       16.90       21.88      0.31 o
  -9   0  12       91.88      104.58      0.61 o
  -8   0  12        4.98        7.22      0.17 o
  -7   0  12        2.02        2.19      0.13 o
  -6   0  12      279.37      277.79      1.18 o
  -5   0  12       28.58       32.40      0.31 o
  -4   0  12       81.63       67.23      0.45 o
  -3   0  12      758.02      816.11      3.11 o
  -2   0  12        8.29       15.24      0.31 o
  -1   0  12      371.68      381.75      1.52 o
   0   0  12       99.99      107.86      0.58 o
   1   0  12      701.73      703.07      2.58 o
   2   0  12       18.84       15.32      0.36 o
   3   0  12      210.24      201.81      1.00 o
   4   0  12        0.01       -0.22      0.15 o
   5   0  12       48.90       57.06      0.54 o
   6   0  12      284.13      271.04      1.53 o
   7   0  12      176.16      152.10      1.12 o
   8   0  12       41.05       35.39      0.59 o
   9   0  12      114.51      108.51      1.04 o
  10   0  12        2.14        1.20      0.36 o
  11   0  12        6.38        6.49      0.43 o
  12   0  12       11.99       12.57      0.55 o
  13   0  12       23.70       19.56      0.68 o
  14   0  12        6.65        9.54      0.61 o
 -22   1  12        0.04       -0.71      0.36 o
 -21   1  12       24.08       27.41      0.57 o
 -20   1  12        0.01       -0.57      0.28 o
 -19   1  12        0.47       -0.56      0.28 o
 -18   1  12       22.12       18.09      0.42 o
 -17   1  12        0.23       -0.48      0.24 o
 -16   1  12       90.68       98.32      0.66 o
 -15   1  12      120.81      120.03      0.68 o
 -14   1  12      465.38      455.80      1.67 o
 -13   1  12        8.69        8.51      0.19 o
 -12   1  12       60.78       59.75      0.37 o
 -11   1  12       21.43       21.70      0.23 o
 -10   1  12       79.71       70.95      0.35 o
  -9   1  12       77.66       79.73      0.37 o
  -8   1  12      187.40      189.13      0.64 o
  -7   1  12       56.00       59.02      0.31 o
  -6   1  12      159.33      134.03      0.48 o
  -5   1  12      511.23      519.88      1.45 o
  -4   1  12      584.32      580.02      1.60 o
  -3   1  12        0.04        0.34      0.10 o
  -2   1  12      432.20      402.69      1.14 o
  -1   1  12        0.03        0.14      0.09 o
   0   1  12      550.64      532.62      1.46 o
   1   1  12       11.24       10.43      0.14 o
   2   1  12       77.35       78.86      0.37 o
   3   1  12      123.46      123.48      0.51 o
   4   1  12        8.58        8.99      0.17 o
   5   1  12      168.44      163.80      0.72 o
   6   1  12        5.63        4.73      0.20 o
   7   1  12      280.82      262.83      1.20 o
   8   1  12       36.15       31.97      0.43 o
   9   1  12       43.10       43.04      0.50 o
  10   1  12        1.40        0.10      0.24 o
  11   1  12       39.54       46.87      0.59 o
  12   1  12        0.18       -0.34      0.29 o
  13   1  12        7.88        8.87      0.40 o
  14   1  12        0.61        0.14      0.37 o
 -21   2  12       17.96       18.67      0.57 o
 -20   2  12        0.20       -0.26      0.34 o
 -19   2  12       89.67       96.93      0.91 o
 -18   2  12       53.44       54.09      0.66 o
 -17   2  12        0.65        1.23      0.27 o
 -16   2  12        7.24        6.53      0.28 o
 -15   2  12       32.56       32.57      0.40 o
 -14   2  12        0.22       -0.35      0.18 o
 -13   2  12       28.35       32.68      0.36 o
 -12   2  12       44.44       37.55      0.35 o
 -11   2  12      137.28      143.98      0.62 o
 -10   2  12       23.01       15.91      0.20 o
  -9   2  12      241.39      238.76      0.79 o
  -8   2  12       31.62       26.57      0.25 o
  -7   2  12      553.88      556.60      1.56 o
  -6   2  12        1.07       -0.21      0.11 o
  -5   2  12      410.21      386.07      1.09 o
  -4   2  12       68.42       65.72      0.33 o
  -3   2  12      869.33      842.34      2.27 o
  -2   2  12      111.81      103.40      0.43 o
  -1   2  12      271.59      297.48      0.90 o
   0   2  12      272.37      305.08      0.93 o
   1   2  12      223.28      215.14      0.73 o
   2   2  12       75.74       66.78      0.38 o
   3   2  12      633.64      630.11      2.00 o
   4   2  12       50.76       52.55      0.40 o
   5   2  12        1.01       -0.34      0.17 o
   6   2  12        7.42        7.08      0.22 o
   7   2  12       52.74       47.61      0.47 o
   8   2  12        0.06       -0.14      0.21 o
   9   2  12        1.19        1.29      0.24 o
  10   2  12       33.81       39.64      0.52 o
  11   2  12       29.92       30.25      0.56 o
  12   2  12       15.16       15.90      0.43 o
  13   2  12        5.55        8.54      0.40 o
 -19   3  12        5.03        3.29      0.35 o
 -18   3  12       21.16       26.09      0.53 o
 -17   3  12        8.35        7.99      0.31 o
 -16   3  12       39.47       39.59      0.51 o
 -15   3  12        8.28        9.26      0.27 o
 -14   3  12      153.20      158.18      0.91 o
 -13   3  12        9.80        6.51      0.23 o
 -12   3  12      172.04      167.15      0.86 o
 -11   3  12        9.72        8.59      0.21 o
 -10   3  12      398.35      379.60      1.48 o
  -9   3  12        9.13        4.84      0.20 o
  -8   3  12      592.18      554.35      1.92 o
  -7   3  12       31.85       26.30      0.31 o
  -6   3  12      550.45      543.43      1.75 o
  -5   3  12        0.21       -0.25      0.12 o
  -4   3  12      487.78      448.72      1.47 o
  -3   3  12       85.61       75.64      0.40 o
  -2   3  12      175.41      178.72      0.73 o
  -1   3  12      380.65      378.70      1.32 o
   0   3  12        0.24       -0.58      0.29 o
   1   3  12      729.00      761.16      2.61 o
   2   3  12      160.06      160.79      0.73 o
   3   3  12      134.88      118.54      0.61 o
   4   3  12        1.94        4.56      0.20 o
   5   3  12      238.61      238.23      1.12 o
   6   3  12        3.80        4.88      0.23 o
   7   3  12      118.52      111.01      0.74 o
   8   3  12       11.17        9.16      0.28 o
   9   3  12       59.65       56.68      0.61 o
  10   3  12       21.32       22.53      0.63 o
  11   3  12        7.52        6.20      0.33 o
 -17   4  12        3.44        3.20      0.42 o
 -16   4  12        2.06        0.79      0.33 o
 -15   4  12        1.00        0.21      0.31 o
 -14   4  12       19.53       16.52      0.41 o
 -13   4  12       21.47       21.19      0.46 o
 -12   4  12       13.48       10.88      0.29 o
 -11   4  12        2.85        3.05      0.23 o
 -10   4  12       29.92       32.17      0.43 o
  -9   4  12        4.80        2.97      0.20 o
  -8   4  12        2.67        1.87      0.18 o
  -7   4  12        1.05        2.70      0.18 o
  -6   4  12        0.19        0.25      0.16 o
  -5   4  12       26.49       28.37      0.33 o
  -4   4  12       35.97       35.00      0.33 o
  -3   4  12        9.35       10.09      0.21 o
  -2   4  12        0.00       -0.32      0.16 o
  -1   4  12        4.38        4.39      0.19 o
   0   4  12       11.88       11.53      0.29 o
   1   4  12        6.90        4.92      0.24 o
   2   4  12       24.92       20.50      0.42 o
   3   4  12        4.59        4.80      0.24 o
   4   4  12        7.48        6.86      0.28 o
   5   4  12        0.55       -0.31      0.23 o
   6   4  12        4.93        4.38      0.32 o
   7   4  12        1.39        0.79      0.33 o
   8   4  12        2.28        1.34      0.35 o
   9   4  12        1.78        0.73      0.39 o
 -13   5  12        0.46       -0.31      0.40 o
 -12   5  12       66.93       78.16      0.92 o
 -11   5  12        2.26        2.37      0.39 o
 -10   5  12       96.58      102.25      0.99 o
  -9   5  12        0.32        0.12      0.34 o
  -8   5  12      121.35      125.91      1.18 o
  -7   5  12        0.48        1.03      0.30 o
  -6   5  12       97.19      105.97      0.96 o
  -5   5  12        0.06        0.08      0.26 o
  -4   5  12       48.18       51.88      0.65 o
  -3   5  12        3.44        1.60      0.25 o
  -2   5  12       46.37       43.54      0.58 o
  -1   5  12        6.70        7.82      0.34 o
   0   5  12       30.23       31.66      0.55 o
   1   5  12       50.11       56.03      0.73 o
   2   5  12       51.41       55.05      0.75 o
   3   5  12       52.44       56.71      0.88 o
   4   5  12       44.97       53.15      0.88 o
   5   5  12       25.56       31.89      0.89 o
 -21   1  13       10.33        7.89      0.40 o
 -20   1  13       14.96       11.83      0.42 o
 -19   1  13       22.95       28.32      0.54 o
 -18   1  13       95.64       93.43      0.81 o
 -17   1  13        0.01       -0.49      0.25 o
 -16   1  13       32.64       28.50      0.43 o
 -15   1  13       30.96       33.25      0.42 o
 -14   1  13      137.76      127.05      0.69 o
 -13   1  13        1.19        0.80      0.16 o
 -12   1  13       93.22       82.80      0.47 o
 -11   1  13       64.64       61.09      0.37 o
 -10   1  13      187.17      182.10      0.69 o
  -9   1  13      183.25      185.27      0.68 o
  -8   1  13      254.48      237.54      0.78 o
  -7   1  13      163.73      149.40      0.56 o
  -6   1  13      276.60      262.74      0.85 o
  -5   1  13      668.34      653.63      1.80 o
  -4   1  13      289.45      293.30      0.92 o
  -3   1  13      969.17      990.65      2.71 o
  -2   1  13     1149.18     1128.86      3.03 o
  -1   1  13       17.27       10.42      0.17 o
   0   1  13       65.98       74.98      0.37 o
   1   1  13       93.69      102.74      0.46 o
   2   1  13       42.22       40.46      0.31 o
   3   1  13      143.76      139.71      0.62 o
   4   1  13        2.36        0.86      0.16 o
   5   1  13      105.31       99.99      0.60 o
   6   1  13       10.99        9.50      0.25 o
   7   1  13       97.80      100.38      0.71 o
   8   1  13        1.93        1.88      0.23 o
   9   1  13       61.85       58.87      0.60 o
  10   1  13        0.70        0.82      0.27 o
  11   1  13       34.62       31.29      0.58 o
  12   1  13        1.25        0.00      0.32 o
  13   1  13       34.50       38.82      0.73 o
 -21   2  13        1.70        0.97      0.41 o
 -20   2  13       31.20       36.74      0.71 o
 -19   2  13       14.10       12.10      0.43 o
 -18   2  13       25.48       29.74      0.54 o
 -17   2  13      111.13      117.86      0.90 o
 -16   2  13       48.35       49.52      0.55 o
 -15   2  13       77.19       75.19      0.59 o
 -14   2  13       55.51       56.05      0.48 o
 -13   2  13      237.84      232.70      1.04 o
 -12   2  13      101.83       95.29      0.56 o
 -11   2  13      154.30      134.38      0.65 o
 -10   2  13       99.16       88.42      0.48 o
  -9   2  13      213.59      202.61      0.75 o
  -8   2  13      141.19      142.93      0.57 o
  -7   2  13        3.02        0.77      0.13 o
  -6   2  13      256.01      245.56      0.82 o
  -5   2  13        6.99        4.87      0.18 o
  -4   2  13     1170.81     1180.39      3.32 o
  -3   2  13        2.61        2.31      0.15 o
  -2   2  13      623.14      608.05      1.88 o
  -1   2  13       12.93       12.83      0.20 o
   0   2  13       28.54       27.20      0.29 o
   1   2  13      173.75      151.43      0.64 o
   2   2  13      293.88      297.27      1.09 o
   3   2  13      167.43      167.47      0.77 o
   4   2  13      249.37      242.29      1.05 o
   5   2  13       22.23       19.38      0.35 o
   6   2  13       85.51       84.64      0.63 o
   7   2  13        2.73        1.49      0.22 o
   8   2  13       54.89       54.02      0.57 o
   9   2  13        2.69        1.05      0.26 o
  10   2  13       23.56       23.83      0.50 o
  11   2  13        1.25        0.25      0.31 o
  12   2  13       19.00       19.72      0.57 o
 -19   3  13       10.27        8.48      0.41 o
 -18   3  13       21.71       30.48      0.57 o
 -17   3  13        0.01        0.06      0.26 o
 -16   3  13        0.35        0.23      0.24 o
 -15   3  13       34.23       38.10      0.48 o
 -14   3  13       31.52       29.76      0.43 o
 -13   3  13       26.08       24.76      0.37 o
 -12   3  13       43.71       46.54      0.46 o
 -11   3  13       90.66       93.50      0.59 o
 -10   3  13       28.84       30.74      0.34 o
  -9   3  13      171.87      170.27      0.77 o
  -8   3  13      129.27      112.18      0.56 o
  -7   3  13      123.43      120.79      0.58 o
  -6   3  13      181.88      167.01      0.73 o
  -5   3  13        3.36        2.89      0.15 o
  -4   3  13       31.87       31.87      0.31 o
  -3   3  13        1.45        0.26      0.14 o
  -2   3  13        0.01       -0.36      0.18 o
  -1   3  13       64.52       57.78      0.42 o
   0   3  13       54.46       51.47      0.46 o
   1   3  13      470.76      476.21      1.84 o
   2   3  13       46.65       37.93      0.39 o
   3   3  13       17.43       14.48      0.27 o
   4   3  13        7.31        5.29      0.23 o
   5   3  13      132.85      138.27      0.87 o
   6   3  13       11.81       10.48      0.29 o
   7   3  13       54.91       60.06      0.58 o
   8   3  13       19.62       19.04      0.45 o
   9   3  13       56.77       57.19      0.65 o
  10   3  13        0.31       -0.46      0.29 o
 -16   4  13        8.06        7.05      0.41 o
 -15   4  13       11.65        8.20      0.40 o
 -14   4  13       29.79       31.99      0.57 o
 -13   4  13       33.33       31.15      0.53 o
 -12   4  13       43.30       46.99      0.59 o
 -11   4  13       58.33       60.70      0.59 o
 -10   4  13       52.21       61.35      0.57 o
  -9   4  13        0.05       -0.05      0.20 o
  -8   4  13      138.71      149.04      0.89 o
  -7   4  13       21.37       13.36      0.27 o
  -6   4  13       26.64       27.33      0.34 o
  -5   4  13        4.54        2.78      0.17 o
  -4   4  13       43.53       52.72      0.43 o
  -3   4  13       10.42        6.46      0.20 o
  -2   4  13       66.11       60.81      0.47 o
  -1   4  13       27.43       23.83      0.35 o
   0   4  13      224.46      230.42      1.19 o
   1   4  13        1.42        1.02      0.19 o
   2   4  13       98.90      100.14      0.73 o
   3   4  13       30.94       30.30      0.48 o
   4   4  13       24.94       28.35      0.51 o
   5   4  13       26.84       28.70      0.56 o
   6   4  13        0.16       -0.61      0.30 o
   7   4  13        0.01       -0.65      0.33 o
   8   4  13        0.57       -0.17      0.38 o
 -12   5  13       69.66       83.86      1.08 o
 -11   5  13       19.31       23.94      0.80 o
 -10   5  13       51.88       57.64      0.90 o
  -9   5  13       49.48       55.91      0.86 o
  -8   5  13       31.42       32.27      0.70 o
  -7   5  13       29.45       30.79      0.64 o
  -6   5  13       46.29       37.81      0.67 o
  -5   5  13        2.38        3.47      0.34 o
  -4   5  13       26.31       28.06      0.54 o
  -3   5  13        7.21        6.88      0.33 o
  -2   5  13        6.26        5.24      0.32 o
  -1   5  13       28.37       30.70      0.64 o
   0   5  13        5.90        4.97      0.44 o
   1   5  13       21.19       18.65      0.68 o
   2   5  13        0.46        0.44      0.40 o
   3   5  13       62.12       77.11      1.06 o
 -21   0  14        0.02       -0.48      0.48 o
 -20   0  14       13.49       14.08      0.59 o
 -19   0  14        5.87        4.19      0.45 o
 -18   0  14       81.99       83.58      1.04 o
 -17   0  14        0.12        0.85      0.34 o
 -16   0  14      161.99      165.03      1.44 o
 -15   0  14      298.98      287.10      1.93 o
 -14   0  14      392.57      392.20      2.39 o
 -13   0  14        5.89        6.08      0.32 o
 -12   0  14      648.23      626.82      3.18 o
 -11   0  14       31.81       30.15      0.46 o
 -10   0  14      710.98      704.14      3.58 o
  -9   0  14       19.37       16.55      0.38 o
  -8   0  14      505.13      487.77      2.23 o
  -7   0  14       68.18       68.57      0.55 o
  -6   0  14      519.50      537.77      2.35 o
  -5   0  14       18.38       13.43      0.27 o
  -4   0  14      364.99      369.87      1.68 o
  -3   0  14       15.53       18.12      0.35 o
  -2   0  14      224.38      227.50      1.12 o
  -1   0  14       80.53       87.38      0.63 o
   0   0  14      123.51      115.64      0.74 o
   1   0  14        0.64        0.84      0.16 o
   2   0  14       17.81       13.50      0.30 o
   3   0  14      110.59       87.08      0.74 o
   4   0  14       33.62       41.43      0.59 o
   5   0  14      240.51      223.06      1.54 o
   6   0  14      318.33      278.32      1.97 o
   7   0  14       22.08       24.47      0.59 o
   8   0  14       48.03       48.27      0.80 o
   9   0  14       39.99       36.15      0.77 o
  10   0  14       80.00       88.10      1.26 o
  11   0  14        0.75        0.05      0.43 o
  12   0  14       26.71       28.22      0.85 o
 -21   1  14        0.85        1.00      0.35 o
 -20   1  14        2.43        2.40      0.34 o
 -19   1  14       55.47       57.53      0.71 o
 -18   1  14        1.90        1.14      0.31 o
 -17   1  14       74.12       66.96      0.68 o
 -16   1  14       62.78       60.61      0.62 o
 -15   1  14       68.06       64.79      0.56 o
 -14   1  14       80.01       78.24      0.58 o
 -13   1  14       81.56       69.87      0.50 o
 -12   1  14       23.22       23.34      0.32 o
 -11   1  14       74.48       71.62      0.44 o
 -10   1  14       35.14       32.17      0.31 o
  -9   1  14        8.12        6.66      0.17 o
  -8   1  14      246.69      243.90      0.87 o
  -7   1  14       39.58       35.03      0.31 o
  -6   1  14      362.58      344.53      1.13 o
  -5   1  14       28.85       30.30      0.29 o
  -4   1  14      479.31      470.98      1.45 o
  -3   1  14      160.89      168.23      0.66 o
  -2   1  14       17.86       22.32      0.26 o
  -1   1  14       90.43       83.52      0.43 o
   0   1  14       20.00       16.59      0.26 o
   1   1  14       37.13       36.65      0.33 o
   2   1  14       35.28       34.11      0.34 o
   3   1  14        0.07       -0.33      0.16 o
   4   1  14       39.29       34.35      0.39 o
   5   1  14       65.55       66.64      0.54 o
   6   1  14       24.46       24.05      0.39 o
   7   1  14       11.83        7.77      0.28 o
   8   1  14        2.39        1.49      0.24 o
   9   1  14        0.00       -0.20      0.26 o
  10   1  14        9.92        7.40      0.36 o
  11   1  14        0.70        1.05      0.32 o
  12   1  14        0.30       -0.56      0.36 o
 -20   2  14       40.12       43.59      0.75 o
 -19   2  14       28.75       33.10      0.66 o
 -18   2  14       13.61       12.25      0.40 o
 -17   2  14        0.31        0.00      0.28 o
 -16   2  14       97.01       97.28      0.80 o
 -15   2  14        0.00        0.17      0.22 o
 -14   2  14       95.85       91.84      0.64 o
 -13   2  14       13.89       10.88      0.25 o
 -12   2  14      139.96      135.58      0.72 o
 -11   2  14       15.04       12.05      0.24 o
 -10   2  14      323.72      301.72      1.21 o
  -9   2  14       24.02       20.37      0.30 o
  -8   2  14      700.83      677.80      2.18 o
  -7   2  14       19.03       18.01      0.29 o
  -6   2  14      138.31      148.18      0.63 o
  -5   2  14       16.11       16.53      0.26 o
  -4   2  14      384.63      346.56      1.20 o
  -3   2  14       77.94       59.06      0.39 o
  -2   2  14       58.52       64.89      0.42 o
  -1   2  14     1000.73     1009.64      3.21 o
   0   2  14      420.94      422.56      1.48 o
   1   2  14      183.56      182.12      0.81 o
   2   2  14      106.70       95.40      0.57 o
   3   2  14      117.46      110.66      0.68 o
   4   2  14       76.26       76.70      0.60 o
   5   2  14       31.54       26.47      0.42 o
   6   2  14       13.98       10.90      0.29 o
   7   2  14       12.87       10.65      0.32 o
   8   2  14       16.90       16.57      0.39 o
   9   2  14        0.12       -0.33      0.26 o
  10   2  14        0.01       -0.60      0.30 o
  11   2  14        5.88        4.79      0.39 o
 -19   3  14       12.95       15.12      0.55 o
 -18   3  14        0.34        0.40      0.31 o
 -17   3  14       38.92       41.24      0.60 o
 -16   3  14        1.04        0.06      0.25 o
 -15   3  14       14.97       16.22      0.38 o
 -14   3  14        0.87        0.33      0.22 o
 -13   3  14       18.11       20.41      0.34 o
 -12   3  14        0.86       -0.24      0.17 o
 -11   3  14       12.36       11.44      0.24 o
 -10   3  14        9.42        8.38      0.22 o
  -9   3  14      124.06      124.01      0.65 o
  -8   3  14        6.75        5.01      0.18 o
  -7   3  14      165.64      171.02      0.77 o
  -6   3  14        3.22        3.76      0.17 o
  -5   3  14       80.28       78.39      0.48 o
  -4   3  14        0.73       -0.31      0.15 o
  -3   3  14       83.38       72.20      0.48 o
  -2   3  14      109.95      107.67      0.60 o
  -1   3  14      162.20      182.86      0.90 o
   0   3  14        1.86        1.83      0.19 o
   1   3  14       26.63       25.71      0.36 o
   2   3  14        7.39        5.23      0.22 o
   3   3  14        1.28        0.23      0.20 o
   4   3  14        1.23        0.10      0.21 o
   5   3  14        5.15        5.52      0.26 o
   6   3  14        0.52       -0.48      0.24 o
   7   3  14        1.87        1.12      0.27 o
   8   3  14        0.26       -0.57      0.28 o
   9   3  14       13.16       16.59      0.44 o
 -16   4  14        4.03        3.86      0.42 o
 -15   4  14        0.43        0.18      0.35 o
 -14   4  14        0.07        0.17      0.33 o
 -13   4  14        0.04       -0.46      0.30 o
 -12   4  14        0.31        0.34      0.27 o
 -11   4  14        3.21        2.04      0.27 o
 -10   4  14        0.17        0.44      0.21 o
  -9   4  14        1.00        1.30      0.20 o
  -8   4  14        3.74        3.19      0.22 o
  -7   4  14        0.02       -0.17      0.19 o
  -6   4  14       12.66       11.73      0.28 o
  -5   4  14       11.84        8.75      0.23 o
  -4   4  14        2.62        2.26      0.19 o
  -3   4  14       32.41       29.42      0.34 o
  -2   4  14       45.36       48.83      0.44 o
  -1   4  14        0.05       -0.07      0.16 o
   0   4  14        3.25        3.74      0.19 o
   1   4  14        4.56        4.04      0.20 o
   2   4  14       23.45       22.84      0.40 o
   3   4  14        7.13        5.47      0.29 o
   4   4  14        0.25        0.16      0.29 o
   5   4  14        0.03       -0.30      0.32 o
   6   4  14        0.59       -0.23      0.34 o
 -11   5  14       49.91       59.71      0.87 o
 -10   5  14        6.82        9.47      0.64 o
  -9   5  14       44.79       52.29      0.93 o
  -8   5  14       13.76       17.36      0.69 o
  -7   5  14       62.65       72.06      0.98 o
  -6   5  14       15.17       15.21      0.52 o
  -5   5  14       29.02       32.52      0.67 o
  -4   5  14        2.84        4.15      0.36 o
  -3   5  14       12.35       10.92      0.44 o
  -2   5  14        1.14        1.72      0.38 o
  -1   5  14        9.93       11.15      0.50 o
   0   5  14        6.05        6.48      0.47 o
   1   5  14       34.98       38.09      0.85 o
 -21   1  15       66.59       76.88      0.94 o
 -20   1  15        8.26       11.95      0.43 o
 -19   1  15       48.87       56.93      0.73 o
 -18   1  15       26.44       27.28      0.54 o
 -17   1  15      167.75      174.54      1.18 o
 -16   1  15       70.31       71.32      0.69 o
 -15   1  15      291.21      302.96      1.55 o
 -14   1  15       27.01       28.11      0.44 o
 -13   1  15      266.66      260.81      1.24 o
 -12   1  15       61.67       59.03      0.49 o
 -11   1  15      171.94      177.65      0.85 o
 -10   1  15       54.82       49.34      0.42 o
  -9   1  15       65.86       66.28      0.44 o
  -8   1  15      184.87      177.87      0.77 o
  -7   1  15       60.82       52.63      0.39 o
  -6   1  15      811.17      789.13      2.55 o
  -5   1  15       52.02       57.57      0.40 o
  -4   1  15      553.48      546.45      1.79 o
  -3   1  15        6.23        5.48      0.19 o
  -2   1  15      251.58      232.36      0.96 o
  -1   1  15       46.14       43.06      0.38 o
   0   1  15      364.11      338.46      1.36 o
   1   1  15       19.67       19.46      0.33 o
   2   1  15       88.47       82.30      0.55 o
   3   1  15        1.65        0.35      0.19 o
   4   1  15       73.76       67.10      0.59 o
   5   1  15        5.25        5.86      0.26 o
   6   1  15       16.10       15.55      0.34 o
   7   1  15        8.51        7.91      0.31 o
   8   1  15       15.12       11.68      0.37 o
   9   1  15        4.63        4.53      0.34 o
  10   1  15       17.77       22.30      0.52 o
 -20   2  15       16.84       19.59      0.59 o
 -19   2  15        1.33        2.16      0.37 o
 -18   2  15        1.83       -0.05      0.34 o
 -17   2  15        2.25        1.07      0.29 o
 -16   2  15       25.23       27.20      0.50 o
 -15   2  15        6.05        6.28      0.30 o
 -14   2  15       17.60       16.27      0.32 o
 -13   2  15       25.01       24.54      0.37 o
 -12   2  15       45.91       43.67      0.45 o
 -11   2  15        4.48        3.04      0.20 o
 -10   2  15       66.83       64.70      0.48 o
  -9   2  15       17.28       14.49      0.25 o
  -8   2  15        7.52        7.45      0.21 o
  -7   2  15      146.55      139.47      0.68 o
  -6   2  15      124.18      121.06      0.63 o
  -5   2  15      181.33      176.66      0.79 o
  -4   2  15      528.03      525.72      1.85 o
  -3   2  15        0.98       -0.36      0.18 o
  -2   2  15       92.27       85.09      0.53 o
  -1   2  15        8.85        8.94      0.23 o
   0   2  15       12.06       12.31      0.25 o
   1   2  15        0.15       -0.27      0.18 o
   2   2  15       24.28       25.93      0.38 o
   3   2  15        1.46        1.83      0.22 o
   4   2  15        0.38       -0.42      0.21 o
   5   2  15        3.13        2.28      0.25 o
   6   2  15        5.74        6.38      0.30 o
   7   2  15        8.47        6.83      0.32 o
   8   2  15        0.95        1.11      0.29 o
   9   2  15       22.56       20.65      0.49 o
  10   2  15        7.97        8.83      0.45 o
 -18   3  15        5.44        8.48      0.40 o
 -17   3  15        9.50        9.67      0.39 o
 -16   3  15        1.18        1.34      0.29 o
 -15   3  15       22.52       24.05      0.47 o
 -14   3  15        1.06        0.86      0.22 o
 -13   3  15       16.24       16.13      0.35 o
 -12   3  15       11.94        7.64      0.25 o
 -11   3  15       16.04       23.75      0.38 o
 -10   3  15      166.37      164.20      0.93 o
  -9   3  15      118.56      120.54      0.75 o
  -8   3  15        9.73        9.49      0.24 o
  -7   3  15       49.87       49.50      0.43 o
  -6   3  15       19.01       15.29      0.27 o
  -5   3  15        8.98        7.56      0.21 o
  -4   3  15        0.54       -0.27      0.17 o
  -3   3  15        2.51        1.20      0.19 o
  -2   3  15       65.51       64.88      0.54 o
  -1   3  15       31.37       34.81      0.40 o
   0   3  15       41.18       43.86      0.45 o
   1   3  15       44.95       44.51      0.49 o
   2   3  15        1.02        0.57      0.22 o
   3   3  15       12.07       12.14      0.31 o
   4   3  15        0.01       -0.23      0.23 o
   5   3  15        1.21        1.01      0.27 o
   6   3  15        1.08       -0.01      0.29 o
   7   3  15        0.75        1.50      0.31 o
   8   3  15        0.01       -0.24      0.32 o
 -15   4  15       24.93       34.71      0.73 o
 -14   4  15       25.84       26.62      0.65 o
 -13   4  15       14.95       14.33      0.46 o
 -12   4  15       13.24       13.27      0.45 o
 -11   4  15       63.82       67.08      0.80 o
 -10   4  15       44.11       44.62      0.65 o
  -9   4  15       70.06       79.40      0.79 o
  -8   4  15       51.54       42.84      0.58 o
  -7   4  15        8.74       15.07      0.36 o
  -6   4  15       15.84       14.10      0.33 o
  -5   4  15        0.08       -0.36      0.18 o
  -4   4  15        0.42        0.27      0.16 o
  -3   4  15        0.19        0.41      0.19 o
  -2   4  15        4.24        3.99      0.23 o
  -1   4  15       52.50       55.37      0.55 o
   0   4  15       12.48        9.75      0.26 o
   1   4  15       24.37       27.64      0.44 o
   2   4  15       25.61       29.38      0.49 o
   3   4  15       14.72       13.50      0.38 o
   4   4  15       17.28       16.88      0.46 o
   5   4  15        8.00        6.17      0.41 o
  -9   5  15       12.37       13.76      0.77 o
  -8   5  15       44.26       53.68      1.06 o
  -7   5  15        8.28        8.66      0.47 o
  -6   5  15        4.33        3.59      0.40 o
  -5   5  15        6.02        8.74      0.45 o
  -4   5  15        0.00       -0.44      0.37 o
  -3   5  15        0.56       -0.18      0.40 o
  -2   5  15       17.83       14.45      0.59 o
  -1   5  15        0.85        0.44      0.43 o
 -20   0  16        6.26        8.48      0.58 o
 -19   0  16       71.88       72.48      1.15 o
 -18   0  16       13.10       12.95      0.58 o
 -17   0  16       93.52      101.98      1.19 o
 -16   0  16        2.31        3.12      0.39 o
 -15   0  16       42.19       39.00      0.72 o
 -14   0  16       17.50       14.88      0.46 o
 -13   0  16      192.19      187.28      1.42 o
 -12   0  16      143.95      141.74      1.16 o
 -11   0  16      182.68      183.48      1.34 o
 -10   0  16      597.51      590.68      4.41 o
  -9   0  16       75.18       79.20      0.80 o
  -8   0  16      662.68      623.42      3.23 o
  -7   0  16       72.49       64.58      0.75 o
  -6   0  16     1103.12     1101.55      5.51 o
  -5   0  16      683.60      719.55      4.04 o
  -4   0  16       70.75       64.75      0.75 o
  -3   0  16       24.90       24.36      0.57 o
  -2   0  16        3.45        2.37      0.25 o
  -1   0  16        4.57        1.88      0.24 o
   0   0  16       66.77       62.22      0.67 o
   1   0  16       36.33       28.25      0.54 o
   2   0  16       27.31       14.85      0.42 o
   3   0  16        0.35        0.66      0.30 o
   4   0  16        8.48        9.76      0.42 o
   5   0  16        3.94        7.48      0.42 o
   6   0  16        2.91        4.67      0.41 o
   7   0  16       12.85       17.18      0.62 o
   8   0  16        1.37       -0.20      0.43 o
   9   0  16       18.31       20.40      0.69 o
  10   0  16        2.48        1.44      0.53 o
 -20   1  16        3.52        4.69      0.39 o
 -19   1  16       14.07       14.19      0.44 o
 -18   1  16       23.94       26.30      0.54 o
 -17   1  16       44.29       48.14      0.64 o
 -16   1  16        6.53        7.78      0.35 o
 -15   1  16       88.89       95.63      0.78 o
 -14   1  16      113.02      111.88      0.82 o
 -13   1  16      177.73      175.59      1.02 o
 -12   1  16       86.39       85.18      0.64 o
 -11   1  16      155.13      155.20      0.84 o
 -10   1  16       55.98       58.37      0.49 o
  -9   1  16       47.99       43.79      0.42 o
  -8   1  16        1.21        1.18      0.19 o
  -7   1  16       29.23       30.11      0.37 o
  -6   1  16       86.13       81.66      0.54 o
  -5   1  16        0.02       -0.36      0.18 o
  -4   1  16      132.96      126.80      0.71 o
  -3   1  16      169.86      160.74      0.84 o
  -2   1  16        1.82        2.04      0.19 o
  -1   1  16       75.39       79.07      0.56 o
   0   1  16        9.06        6.81      0.22 o
   1   1  16        2.12        2.36      0.20 o
   2   1  16       46.70       43.23      0.47 o
   3   1  16        6.68        3.23      0.23 o
   4   1  16      146.06      148.88      0.97 o
   5   1  16        4.32        3.23      0.27 o
   6   1  16       62.49       63.02      0.69 o
   7   1  16        4.90        4.91      0.33 o
   8   1  16       86.82       86.87      0.84 o
   9   1  16        2.33        4.42      0.37 o
 -19   2  16       23.80       27.95      0.67 o
 -18   2  16        3.89        6.04      0.40 o
 -17   2  16       59.16       67.74      0.79 o
 -16   2  16        7.95        8.56      0.37 o
 -15   2  16       64.27       69.91      0.70 o
 -14   2  16        1.32        1.65      0.26 o
 -13   2  16       20.28       24.91      0.41 o
 -12   2  16       11.13       10.13      0.27 o
 -11   2  16      150.90      143.43      0.86 o
 -10   2  16       21.75       15.99      0.31 o
  -9   2  16      147.80      142.67      0.79 o
  -8   2  16       16.70       15.78      0.29 o
  -7   2  16      127.76      130.52      0.72 o
  -6   2  16       17.91       12.25      0.25 o
  -5   2  16       29.92       30.44      0.37 o
  -4   2  16        3.28        3.23      0.20 o
  -3   2  16       78.00       73.76      0.55 o
  -2   2  16       19.92       12.65      0.28 o
  -1   2  16      153.69      159.38      0.91 o
   0   2  16        0.00       -0.09      0.22 o
   1   2  16       31.40       34.74      0.45 o
   2   2  16        0.00        0.03      0.21 o
   3   2  16       32.08       33.03      0.47 o
   4   2  16        0.04        0.05      0.25 o
   5   2  16       35.63       43.11      0.58 o
   6   2  16        1.46        2.98      0.30 o
   7   2  16       41.42       55.24      0.68 o
   8   2  16        6.17        7.71      0.42 o
 -17   3  16        0.31        0.72      0.33 o
 -16   3  16       41.14       44.71      0.62 o
 -15   3  16        1.45        0.99      0.26 o
 -14   3  16       34.81       38.56      0.52 o
 -13   3  16        1.57        0.63      0.23 o
 -12   3  16       36.30       35.84      0.48 o
 -11   3  16        7.76        6.79      0.28 o
 -10   3  16       99.18       99.37      0.71 o
  -9   3  16       64.41       62.56      0.56 o
  -8   3  16       39.74       37.45      0.44 o
  -7   3  16       27.78       33.22      0.41 o
  -6   3  16       13.38       13.94      0.29 o
  -5   3  16        0.21       -0.35      0.18 o
  -4   3  16       69.99       62.87      0.52 o
  -3   3  16        0.13        0.21      0.20 o
  -2   3  16      113.43      117.75      0.80 o
  -1   3  16        1.59        3.48      0.26 o
   0   3  16       18.74       19.08      0.38 o
   1   3  16       15.74       14.44      0.36 o
   2   3  16       41.76       40.03      0.57 o
   3   3  16        0.26       -0.02      0.27 o
   4   3  16        8.50        6.01      0.34 o
   5   3  16        0.60        0.66      0.30 o
   6   3  16       23.88       27.76      0.60 o
 -14   4  16        5.16        4.45      0.43 o
 -13   4  16        4.85        3.19      0.39 o
 -12   4  16        0.10       -0.15      0.38 o
 -11   4  16        3.51        3.94      0.37 o
 -10   4  16        0.02        0.52      0.33 o
  -9   4  16        1.95        3.79      0.36 o
  -8   4  16        1.01        0.88      0.28 o
  -7   4  16       11.00        9.11      0.35 o
  -6   4  16        2.27        1.44      0.23 o
  -5   4  16        0.03       -0.43      0.21 o
  -4   4  16       20.65       22.81      0.38 o
  -3   4  16       55.18       57.92      0.57 o
  -2   4  16        9.57        7.75      0.28 o
  -1   4  16        2.36        1.83      0.23 o
   0   4  16       15.26       16.41      0.39 o
   1   4  16        2.64        4.04      0.29 o
   2   4  16        7.59        8.57      0.37 o
   3   4  16        0.03       -0.18      0.29 o
 -19   1  17       45.25       53.01      0.74 o
 -18   1  17        6.21        5.14      0.36 o
 -17   1  17       38.17       36.91      0.60 o
 -16   1  17       10.15       11.81      0.39 o
 -15   1  17       85.40       93.10      0.81 o
 -14   1  17       16.66       18.46      0.40 o
 -13   1  17       82.86       80.14      0.69 o
 -12   1  17        9.03        7.96      0.30 o
 -11   1  17       38.35       40.07      0.49 o
 -10   1  17       10.75       10.37      0.29 o
  -9   1  17       31.44       30.10      0.42 o
  -8   1  17        3.00        2.55      0.22 o
  -7   1  17       48.58       46.10      0.46 o
  -6   1  17       98.88      105.68      0.68 o
  -5   1  17       56.24       57.39      0.51 o
  -4   1  17        0.12        0.08      0.19 o
  -3   1  17        1.59        1.18      0.20 o
  -2   1  17       15.74       19.95      0.34 o
  -1   1  17        3.52        3.13      0.21 o
   0   1  17        8.26       11.21      0.29 o
   1   1  17        0.98        0.06      0.21 o
   2   1  17        9.02       13.57      0.33 o
   3   1  17       14.74       11.64      0.33 o
   4   1  17       21.04       27.26      0.50 o
   5   1  17       10.78       12.01      0.37 o
   6   1  17       25.07       28.42      0.58 o
   7   1  17       20.35       20.96      0.54 o
   8   1  17       19.18       16.65      0.53 o
 -18   2  17        0.02        1.83      0.37 o
 -17   2  17       81.98       81.31      0.92 o
 -16   2  17        0.91        2.00      0.33 o
 -15   2  17      133.69      136.19      1.05 o
 -14   2  17        4.00        3.86      0.29 o
 -13   2  17      124.83      128.49      0.90 o
 -12   2  17       20.09       15.69      0.35 o
 -11   2  17       12.36        9.05      0.28 o
 -10   2  17        0.02       -0.43      0.22 o
  -9   2  17       22.86       21.88      0.39 o
  -8   2  17      111.31      103.63      0.75 o
  -7   2  17       79.57       79.74      0.64 o
  -6   2  17       61.30       50.98      0.51 o
  -5   2  17      167.64      156.94      0.92 o
  -4   2  17       58.88       53.85      0.53 o
  -3   2  17       97.87       98.31      0.71 o
  -2   2  17       93.72       87.96      0.68 o
  -1   2  17      130.52      129.42      0.87 o
   0   2  17       10.40        8.55      0.30 o
   1   2  17       53.59       56.30      0.59 o
   2   2  17       30.97       29.24      0.49 o
   3   2  17       46.50       50.13      0.61 o
   4   2  17        6.56        4.66      0.33 o
   5   2  17       14.95       14.15      0.41 o
   6   2  17       17.79       17.87      0.46 o
   7   2  17       18.95       16.60      0.54 o
 -16   3  17       21.25       22.97      0.62 o
 -15   3  17        0.49       -0.14      0.27 o
 -14   3  17        1.27        0.32      0.26 o
 -13   3  17       23.16       23.24      0.45 o
 -12   3  17       40.22       39.17      0.53 o
 -11   3  17       30.68       32.84      0.50 o
 -10   3  17      105.50      113.97      0.82 o
  -9   3  17        0.10       -0.42      0.22 o
  -8   3  17       26.72       30.19      0.42 o
  -7   3  17        0.31       -0.21      0.20 o
  -6   3  17       15.16       13.55      0.30 o
  -5   3  17        0.59        0.91      0.22 o
  -4   3  17        0.17       -0.13      0.22 o
  -3   3  17       19.93       17.28      0.40 o
  -2   3  17       30.62       31.57      0.53 o
  -1   3  17       18.28       17.33      0.44 o
   0   3  17       54.05       58.59      0.69 o
   1   3  17        6.05        6.07      0.32 o
   2   3  17       48.89       52.40      0.67 o
   3   3  17        7.89        7.70      0.38 o
   4   3  17       39.35       44.22      0.70 o
   5   3  17        8.48        9.25      0.44 o
 -12   4  17       24.04       17.79      0.62 o
 -11   4  17       42.54       43.01      0.81 o
 -10   4  17       16.45       16.03      0.55 o
  -9   4  17       44.64       52.81      0.81 o
  -8   4  17       11.25       13.25      0.45 o
  -7   4  17       11.99       11.48      0.36 o
  -6   4  17        0.26       -0.17      0.24 o
  -5   4  17        5.95        5.63      0.28 o
  -4   4  17       17.73       15.46      0.38 o
  -3   4  17        0.27        0.24      0.25 o
  -2   4  17       25.24       31.29      0.48 o
  -1   4  17       12.20       13.66      0.40 o
   0   4  17        7.27        8.90      0.36 o
   1   4  17       20.18       21.94      0.56 o
 -19   0  18        3.12        2.96      0.55 o
 -18   0  18       21.32       22.92      0.84 o
 -17   0  18        6.00        5.65      0.53 o
 -16   0  18       41.80       45.23      0.91 o
 -15   0  18       67.90       66.92      1.01 o
 -14   0  18       14.89       13.52      0.53 o
 -13   0  18      106.10      109.20      1.43 o
 -12   0  18        4.39        6.12      0.42 o
 -11   0  18      156.13      161.83      1.47 o
 -10   0  18       58.27       48.86      0.76 o
  -9   0  18      101.53       95.88      1.02 o
  -8   0  18        4.13        3.03      0.35 o
  -7   0  18        0.18        0.10      0.31 o
  -6   0  18      132.39      139.95      1.29 o
  -5   0  18       47.29       54.53      0.78 o
  -4   0  18        8.78        9.85      0.40 o
  -3   0  18       14.20       13.76      0.47 o
  -2   0  18        8.84       10.62      0.44 o
  -1   0  18       44.00       42.71      0.79 o
   0   0  18       37.97       43.59      0.77 o
   1   0  18       23.64       23.36      0.62 o
   2   0  18      104.31       92.03      1.13 o
   3   0  18       34.21       32.51      0.75 o
   4   0  18       52.68       67.53      1.03 o
   5   0  18        3.20        3.25      0.47 o
   6   0  18       65.53       64.08      1.05 o
   7   0  18        1.28        0.57      0.46 o
 -19   1  18        0.03       -0.75      0.37 o
 -18   1  18        3.96        4.01      0.37 o
 -17   1  18        7.90        6.46      0.38 o
 -16   1  18        0.32       -0.21      0.30 o
 -15   1  18       25.61       20.89      0.48 o
 -14   1  18       23.34       24.15      0.47 o
 -13   1  18       27.21       21.82      0.43 o
 -12   1  18       15.91       17.01      0.39 o
 -11   1  18       32.50       32.21      0.48 o
 -10   1  18        8.87        6.71      0.29 o
  -9   1  18       17.46       14.62      0.33 o
  -8   1  18       82.77       80.71      0.66 o
  -7   1  18      215.73      206.11      1.14 o
  -6   1  18       26.96       30.97      0.46 o
  -5   1  18       65.10       69.19      0.61 o
  -4   1  18       19.50       17.83      0.35 o
  -3   1  18        0.08       -0.08      0.22 o
  -2   1  18       16.77       16.07      0.35 o
  -1   1  18       11.67        8.76      0.30 o
   0   1  18        1.55        0.98      0.24 o
   1   1  18        9.71        6.92      0.30 o
   2   1  18        6.13        8.64      0.34 o
   3   1  18        2.53        2.22      0.29 o
   4   1  18        0.50       -0.33      0.28 o
   5   1  18       25.35       31.87      0.59 o
   6   1  18        0.11       -0.05      0.33 o
 -17   2  18        1.74        1.84      0.36 o
 -16   2  18       13.30       14.74      0.46 o
 -15   2  18        1.34        0.67      0.30 o
 -14   2  18       16.56       16.28      0.43 o
 -13   2  18        2.74        2.24      0.28 o
 -12   2  18       37.40       36.09      0.52 o
 -11   2  18       36.03       37.46      0.53 o
 -10   2  18        1.12        0.09      0.23 o
  -9   2  18       55.68       62.57      0.60 o
  -8   2  18        3.39        2.36      0.26 o
  -7   2  18       44.98       48.81      0.53 o
  -6   2  18        0.39       -0.44      0.22 o
  -5   2  18       11.96       11.94      0.32 o
  -4   2  18       23.28       21.28      0.41 o
  -3   2  18        9.65       10.41      0.32 o
  -2   2  18       74.71       81.96      0.70 o
  -1   2  18        9.41       12.46      0.36 o
   0   2  18       59.50       67.60      0.66 o
   1   2  18        2.99        3.88      0.31 o
   2   2  18       24.48       29.19      0.55 o
   3   2  18        1.08        2.21      0.32 o
   4   2  18       48.02       50.87      0.69 o
   5   2  18        4.49        6.31      0.41 o
 -15   3  18       18.49       20.54      0.53 o
 -14   3  18        3.62        2.62      0.29 o
 -13   3  18       38.61       40.67      0.59 o
 -12   3  18        0.46        0.28      0.27 o
 -11   3  18       35.42       36.10      0.54 o
 -10   3  18        2.75        1.63      0.27 o
  -9   3  18       25.39       24.55      0.48 o
  -8   3  18        0.00       -0.31      0.25 o
  -7   3  18       56.66       58.32      0.63 o
  -6   3  18        1.67        1.14      0.27 o
  -5   3  18       96.74      105.81      0.83 o
  -4   3  18       26.01       25.14      0.49 o
  -3   3  18       51.79       50.98      0.66 o
  -2   3  18        4.01        5.17      0.35 o
  -1   3  18       85.25       91.85      0.88 o
   0   3  18       10.52       12.35      0.45 o
   1   3  18       53.14       60.73      0.80 o
   2   3  18        2.94        1.68      0.36 o
   3   3  18       38.30       45.65      0.83 o
 -10   4  18        1.36        2.38      0.44 o
  -9   4  18        0.03        0.40      0.37 o
  -8   4  18       10.34       10.72      0.42 o
  -7   4  18        1.95        0.88      0.29 o
  -6   4  18        1.01        0.29      0.30 o
  -5   4  18        7.76        7.87      0.38 o
  -4   4  18        1.96        2.41      0.31 o
  -3   4  18        3.19        2.86      0.32 o
  -2   4  18       15.54       18.29      0.48 o
 -18   1  19        0.95       -0.17      0.40 o
 -17   1  19       29.89       33.26      0.63 o
 -16   1  19       14.74       13.79      0.44 o
 -15   1  19       20.36       22.12      0.51 o
 -14   1  19        6.99        7.16      0.38 o
 -13   1  19       18.29       17.75      0.43 o
 -12   1  19        3.05        2.09      0.29 o
 -11   1  19        6.18        8.31      0.32 o
 -10   1  19        1.04        0.22      0.25 o
  -9   1  19       48.64       46.92      0.55 o
  -8   1  19       10.92       10.06      0.33 o
  -7   1  19       87.90       96.80      0.75 o
  -6   1  19        1.46        1.30      0.27 o
  -5   1  19       87.81       90.77      0.74 o
  -4   1  19       15.74       15.67      0.38 o
  -3   1  19      162.04      158.68      1.03 o
  -2   1  19        0.51       -0.04      0.25 o
  -1   1  19       43.96       45.96      0.57 o
   0   1  19        6.13        6.67      0.33 o
   1   1  19       39.32       37.60      0.57 o
   2   1  19        6.88        7.06      0.35 o
   3   1  19       11.68        9.91      0.41 o
   4   1  19       20.19       23.26      0.55 o
   5   1  19       16.70       18.04      0.53 o
 -16   2  19       30.08       28.14      0.64 o
 -15   2  19        0.04        0.02      0.33 o
 -14   2  19       14.52       12.74      0.42 o
 -13   2  19        0.17       -0.39      0.27 o
 -12   2  19        4.80        4.61      0.31 o
 -11   2  19        0.09       -0.30      0.27 o
 -10   2  19        9.21        8.36      0.34 o
  -9   2  19        0.38        0.27      0.27 o
  -8   2  19       26.86       26.60      0.49 o
  -7   2  19        0.01       -0.23      0.25 o
  -6   2  19       36.90       42.36      0.54 o
  -5   2  19        0.35        0.34      0.26 o
  -4   2  19       94.46      101.53      0.83 o
  -3   2  19        2.84        4.06      0.30 o
  -2   2  19       43.86       51.32      0.63 o
  -1   2  19        0.34        0.51      0.30 o
   0   2  19       57.83       69.65      0.74 o
   1   2  19        1.75        0.54      0.31 o
   2   2  19       36.94       39.58      0.63 o
   3   2  19        5.50        3.87      0.38 o
 -13   3  19       12.69        9.11      0.40 o
 -12   3  19        0.88        0.28      0.31 o
 -11   3  19       17.41       18.28      0.47 o
 -10   3  19        2.22        2.46      0.31 o
  -9   3  19       20.13       24.20      0.53 o
  -8   3  19        3.02        1.23      0.30 o
  -7   3  19        8.09       10.29      0.35 o
  -6   3  19        2.23        1.07      0.29 o
  -5   3  19        0.21       -0.33      0.29 o
  -4   3  19        6.81        6.52      0.35 o
  -3   3  19       22.49       27.36      0.59 o
  -2   3  19        3.61        4.12      0.37 o
  -1   3  19       30.80       34.04      0.63 o
   0   3  19        0.80        0.96      0.36 o
   1   3  19       19.86       18.55      0.57 o
 -17   0  20       27.86       31.43      0.95 o
 -16   0  20       25.24       25.29      0.91 o
 -15   0  20       33.54       27.71      0.82 o
 -14   0  20       72.26       72.35      1.16 o
 -13   0  20        3.18        2.98      0.51 o
 -12   0  20       24.05       30.74      0.84 o
 -11   0  20       10.89       10.85      0.56 o
 -10   0  20       28.29       29.91      0.79 o
  -9   0  20      277.57      290.74      2.44 o
  -8   0  20       38.01       38.23      0.82 o
  -7   0  20       32.36       34.02      0.79 o
  -6   0  20        8.55        9.01      0.51 o
  -5   0  20       38.97       41.56      0.84 o
  -4   0  20        3.76        2.18      0.42 o
  -3   0  20       10.45       10.70      0.50 o
  -2   0  20        1.05        0.21      0.40 o
  -1   0  20       24.76       28.05      0.81 o
   0   0  20        9.98        7.68      0.53 o
   1   0  20       12.92        9.72      0.57 o
   2   0  20        1.60        3.26      0.50 o
   3   0  20       45.51       49.06      0.96 o
 -16   1  20        0.15       -0.29      0.34 o
 -15   1  20       38.28       35.51      0.64 o
 -14   1  20        5.11        5.08      0.38 o
 -13   1  20       46.21       51.13      0.71 o
 -12   1  20       22.18       17.54      0.47 o
 -11   1  20        0.02       -0.59      0.30 o
 -10   1  20       30.84       35.00      0.57 o
  -9   1  20        2.46        1.98      0.32 o
  -8   1  20       51.66       50.57      0.63 o
  -7   1  20       58.66       57.16      0.66 o
  -6   1  20       21.70       20.98      0.46 o
  -5   1  20       52.48       55.93      0.64 o
  -4   1  20        9.70        9.12      0.35 o
  -3   1  20       31.13       30.30      0.54 o
  -2   1  20        6.63        6.72      0.34 o
  -1   1  20       30.18       27.39      0.60 o
   0   1  20        4.44        3.45      0.34 o
   1   1  20       31.96       28.57      0.58 o
   2   1  20        2.16        0.75      0.34 o
   3   1  20        1.61        2.96      0.39 o
 -15   2  20       11.24       12.53      0.48 o
 -14   2  20        0.50       -0.30      0.33 o
 -13   2  20       30.28       39.05      0.67 o
 -12   2  20       26.50       24.92      0.51 o
 -11   2  20       13.26       13.77      0.41 o
 -10   2  20       42.13       39.60      0.61 o
  -9   2  20       16.83       18.69      0.45 o
  -8   2  20       76.75       78.16      0.80 o
  -7   2  20       10.40        9.78      0.38 o
  -6   2  20       49.72       48.31      0.65 o
  -5   2  20       28.39       29.99      0.56 o
  -4   2  20       46.12       43.02      0.63 o
  -3   2  20       62.12       61.80      0.73 o
  -2   2  20       70.25       69.54      0.78 o
  -1   2  20       30.71       29.98      0.59 o
   0   2  20       13.20       14.86      0.48 o
   1   2  20       56.63       65.32      0.83 o
 -11   3  20        5.31        5.78      0.41 o
 -10   3  20        0.12        0.00      0.35 o
  -9   3  20        3.26        3.57      0.36 o
  -8   3  20        0.86        0.23      0.32 o
  -7   3  20       14.32       16.45      0.50 o
  -6   3  20        0.64       -0.38      0.33 o
  -5   3  20        4.28        4.64      0.37 o
  -4   3  20       15.01       16.17      0.49 o
  -3   3  20        4.46        4.81      0.42 o
 -15   1  21        0.78        1.50      0.40 o
 -14   1  21       64.00       69.31      0.83 o
 -13   1  21        5.75        6.29      0.40 o
 -12   1  21       21.34       22.84      0.53 o
 -11   1  21        0.22       -0.18      0.33 o
 -10   1  21       40.52       41.25      0.66 o
  -9   1  21        0.01       -0.65      0.32 o
  -8   1  21       54.19       54.29      0.69 o
  -7   1  21        0.39       -0.30      0.32 o
  -6   1  21       99.45      108.04      0.95 o
  -5   1  21        0.61        0.43      0.33 o
  -4   1  21       90.73       93.74      0.88 o
  -3   1  21        0.22        1.11      0.34 o
  -2   1  21       90.35      105.97      0.98 o
  -1   1  21        1.25        3.82      0.37 o
   0   1  21       55.09       58.19      0.80 o
 -13   2  21        2.76        2.69      0.42 o
 -12   2  21       13.99       14.44      0.52 o
 -11   2  21        0.31       -0.08      0.33 o
 -10   2  21        1.22       -0.11      0.31 o
  -9   2  21        7.15        3.36      0.34 o
  -8   2  21        0.04       -0.64      0.32 o
  -7   2  21       40.14       39.97      0.63 o
  -6   2  21        3.21        2.87      0.34 o
  -5   2  21       34.22       32.91      0.61 o
  -4   2  21        0.72        0.26      0.33 o
  -3   2  21       15.55       14.71      0.45 o
  -2   2  21        1.45        1.05      0.37 o
 -13   0  22       11.80       15.29      0.75 o
 -12   0  22       38.06       35.25      0.97 o
 -11   0  22       63.11       67.46      1.20 o
 -10   0  22       83.90       90.91      1.33 o
  -9   0  22      119.54      127.34      1.61 o
  -8   0  22       57.58       59.13      1.10 o
  -7   0  22       80.04       95.50      1.33 o
  -6   0  22       59.66       60.32      1.10 o
  -5   0  22       67.95       80.97      1.23 o
  -4   0  22       62.17       65.14      1.13 o
  -3   0  22       50.46       63.80      1.12 o
  -2   0  22       45.94       55.90      1.15 o
 -12   1  22        4.60        3.36      0.42 o
 -11   1  22        1.19        0.50      0.38 o
 -10   1  22        1.06        0.50      0.36 o
  -9   1  22        2.25        2.04      0.38 o
  -8   1  22        0.00       -0.39      0.34 o
  -7   1  22        4.85        4.36      0.38 o
  -6   1  22        0.50        0.10      0.34 o
  -5   1  22        0.91        0.57      0.34 o
  -4   1  22        0.00       -0.24      0.35 o
  -3   1  22        7.61        8.63      0.43 o
 
